# Supplementary material for: The DNA loop release factor WAPL suppresses Epstein-Barr virus latent membrane protein expression to maintain the highly restricted latency I program
Source: PLoS Pathog. 2024 Sep 6;20(9):e1012525. doi: 10.1371/journal.ppat.1012525 (PMC11410233; doi:10.1371/journal.ppat.1012525)
Supplement: S1 Table — (XLSX) [file ppat.1012525.s008.xlsx]

## Sheet: RNAseq_MUTUI_human
	external_gene_name	baseMean	log2FoldChange	lfcSE	stat	pvalue	padj	chromosome_name	start_position	end_position	description	gene_biotype
ENSG00000000003.15	TSPAN6	3.18568	0.172816	0.938195	0.1842	0.853856	NA	X	100627108	100639991	tetraspanin 6 [Source:HGNC Symbol;Acc:HGNC:11858]	protein_coding
ENSG00000000005.6	TNMD	0.114963	2.30298	5.95021	0.387041	0.698726	NA	X	100584936	100599885	tenomodulin [Source:HGNC Symbol;Acc:HGNC:17757]	protein_coding
ENSG00000000419.13	DPM1	1446.2	-0.0222887	0.0582163	-0.382861	0.701823	0.956173	20	50934867	50958555	dolichyl-phosphate mannosyltransferase subunit 1, catalytic [Source:HGNC Symbol;Acc:HGNC:3005]	protein_coding
ENSG00000000457.14	SCYL3	180.92	0.162198	0.146539	1.10686	0.268355	0.763717	1	169849631	169894267	SCY1 like pseudokinase 3 [Source:HGNC Symbol;Acc:HGNC:19285]	protein_coding
ENSG00000000460.17	C1orf112	425.542	-0.0242151	0.101833	-0.237792	0.812043	0.980719	1	169662007	169854080	chromosome 1 open reading frame 112 [Source:HGNC Symbol;Acc:HGNC:25565]	protein_coding
ENSG00000000938.13	FGR	656.2	0.103984	0.0894468	1.16252	0.245023	0.7425	1	27612064	27635185	FGR proto-oncogene, Src family tyrosine kinase [Source:HGNC Symbol;Acc:HGNC:3697]	protein_coding
ENSG00000000971.16	CFH	0.130011	0	6.00582	0	1	NA	1	196652043	196747504	complement factor H [Source:HGNC Symbol;Acc:HGNC:4883]	protein_coding
ENSG00000001036.14	FUCA2	83.496	-2.07684	1.97788	-1.05003	0.293704	0.785614	6	143494812	143511720	alpha-L-fucosidase 2 [Source:HGNC Symbol;Acc:HGNC:4008]	protein_coding
ENSG00000001084.13	GCLC	741.945	0.0303062	0.135719	0.223301	0.823302	0.982546	6	53497341	53616970	glutamate-cysteine ligase catalytic subunit [Source:HGNC Symbol;Acc:HGNC:4311]	protein_coding
ENSG00000001167.14	NFYA	1091.51	-0.120328	0.0623175	-1.93089	0.053497	0.417448	6	41072945	41099976	nuclear transcription factor Y subunit alpha [Source:HGNC Symbol;Acc:HGNC:7804]	protein_coding
ENSG00000001460.18	STPG1	92.7686	0.0627226	0.189219	0.331481	0.740281	0.965274	1	24356999	24416934	sperm tail PG-rich repeat containing 1 [Source:HGNC Symbol;Acc:HGNC:28070]	protein_coding
ENSG00000001461.17	NIPAL3	382.777	-0.261091	0.13039	-2.00238	0.0452443	0.38559	1	24415802	24472976	NIPA like domain containing 3 [Source:HGNC Symbol;Acc:HGNC:25233]	protein_coding
ENSG00000001497.18	LAS1L	1422.45	-0.0306915	0.094774	-0.323839	0.74606	0.966972	X	65438549	65534810	LAS1 like ribosome biogenesis factor [Source:HGNC Symbol;Acc:HGNC:25726]	protein_coding
ENSG00000001561.7	ENPP4	535.874	-0.0981472	0.0833857	-1.17703	0.239185	0.738915	6	46129989	46146688	ectonucleotide pyrophosphatase/phosphodiesterase 4 [Source:HGNC Symbol;Acc:HGNC:3359]	protein_coding
ENSG00000001617.12	SEMA3F	48.252	-0.0145281	0.292115	-0.0497341	0.960334	1	3	50155045	50189075	semaphorin 3F [Source:HGNC Symbol;Acc:HGNC:10728]	protein_coding
ENSG00000001626.16	CFTR	8.39584	0.0129055	2.63856	0.00489114	0.996097	NA	7	117287120	117715971	CF transmembrane conductance regulator [Source:HGNC Symbol;Acc:HGNC:1884]	protein_coding
ENSG00000001629.10	ANKIB1	976.012	-0.00557978	0.188722	-0.0295661	0.976413	1	7	92245974	92401383	ankyrin repeat and IBR domain containing 1 [Source:HGNC Symbol;Acc:HGNC:22215]	protein_coding
ENSG00000001630.17	CYP51A1	2167.92	-0.0781491	0.0889889	-0.878189	0.379841	0.846392	7	92112153	92134803	cytochrome P450 family 51 subfamily A member 1 [Source:HGNC Symbol;Acc:HGNC:2649]	protein_coding
ENSG00000001631.16	KRIT1	534.918	-0.328372	0.273298	-1.20152	0.229551	0.727711	7	92198969	92246166	KRIT1 ankyrin repeat containing [Source:HGNC Symbol;Acc:HGNC:1573]	protein_coding
ENSG00000002016.18	RAD52	136.927	0.196972	0.3622	0.543821	0.586565	0.925119	12	911736	990053	RAD52 homolog, DNA repair protein [Source:HGNC Symbol;Acc:HGNC:9824]	protein_coding
ENSG00000002079.14	MYH16	6.09189	-0.200564	0.799161	-0.250969	0.801838	NA	7	99238829	99311130	myosin heavy chain 16 pseudogene [Source:HGNC Symbol;Acc:HGNC:31038]	transcribed_unitary_pseudogene
ENSG00000002330.14	BAD	293.026	0.112149	0.201232	0.557311	0.577315	0.921836	11	64269830	64284704	BCL2 associated agonist of cell death [Source:HGNC Symbol;Acc:HGNC:936]	protein_coding
ENSG00000002549.13	LAP3	1949.75	0.127732	0.0745563	1.71322	0.0866712	0.51507	4	17577198	17607972	leucine aminopeptidase 3 [Source:HGNC Symbol;Acc:HGNC:18449]	protein_coding
ENSG00000002586.20	CD99	391.666	-0.284164	0.138775	-2.04765	0.040594	0.36851	X	2691187	2741309	CD99 molecule (Xg blood group) [Source:HGNC Symbol;Acc:HGNC:7082]	protein_coding
ENSG00000002587.10	HS3ST1	3.58265	0.63594	1.62437	0.391499	0.695429	NA	4	11393150	11429564	heparan sulfate-glucosamine 3-sulfotransferase 1 [Source:HGNC Symbol;Acc:HGNC:5194]	protein_coding
ENSG00000002726.21	AOC1	1.124	0.635411	1.80971	0.351112	0.725504	NA	7	150824627	150861504	amine oxidase copper containing 1 [Source:HGNC Symbol;Acc:HGNC:80]	protein_coding
ENSG00000002745.13	WNT16	0	NA	NA	NA	NA	NA	7	121325367	121341104	Wnt family member 16 [Source:HGNC Symbol;Acc:HGNC:16267]	protein_coding
ENSG00000002746.15	HECW1	6.89659	3.45544	2.09333	1.65069	0.0988023	NA	7	43112629	43566001	HECT, C2 and WW domain containing E3 ubiquitin protein ligase 1 [Source:HGNC Symbol;Acc:HGNC:22195]	protein_coding
ENSG00000002822.16	MAD1L1	718.65	0.211108	0.189868	1.11187	0.266196	0.762115	7	1815793	2233243	mitotic arrest deficient 1 like 1 [Source:HGNC Symbol;Acc:HGNC:6762]	protein_coding
ENSG00000002834.18	LASP1	5333.52	-0.0840947	0.0611892	-1.37434	0.169337	0.654918	17	38869859	38921770	LIM and SH3 protein 1 [Source:HGNC Symbol;Acc:HGNC:6513]	protein_coding
ENSG00000002919.15	SNX11	734.644	0.0360515	0.100517	0.358661	0.719849	0.960452	17	48103357	48123601	sorting nexin 11 [Source:HGNC Symbol;Acc:HGNC:14975]	protein_coding
ENSG00000002933.9	TMEM176A	0.0392046	0	6.00582	0	1	NA	7	150800403	150805118	transmembrane protein 176A [Source:HGNC Symbol;Acc:HGNC:24930]	protein_coding
ENSG00000003056.8	M6PR	2647.41	0.0251526	0.107777	0.233376	0.815469	0.981586	12	8940361	8949761	mannose-6-phosphate receptor, cation dependent [Source:HGNC Symbol;Acc:HGNC:6752]	protein_coding
ENSG00000003096.14	KLHL13	54.3018	-1.24524	0.605465	-2.05666	0.0397189	0.365728	X	117897813	118117340	kelch like family member 13 [Source:HGNC Symbol;Acc:HGNC:22931]	protein_coding
ENSG00000003137.9	CYP26B1	0.807651	-1.89538	3.17719	-0.596559	0.550802	NA	2	72129238	72147862	cytochrome P450 family 26 subfamily B member 1 [Source:HGNC Symbol;Acc:HGNC:20581]	protein_coding
ENSG00000003147.19	ICA1	98.2937	0.936978	1.60535	0.583658	0.55945	0.915497	7	8113184	8262687	islet cell autoantigen 1 [Source:HGNC Symbol;Acc:HGNC:5343]	protein_coding
ENSG00000003249.15	DBNDD1	10.5929	0.19313	1.12021	0.172406	0.863119	NA	16	90004871	90019890	dysbindin domain containing 1 [Source:HGNC Symbol;Acc:HGNC:28455]	protein_coding
ENSG00000003393.16	ALS2	327.363	0.277429	0.211439	1.3121	0.189487	0.68078	2	201700267	201782112	alsin Rho guanine nucleotide exchange factor ALS2 [Source:HGNC Symbol;Acc:HGNC:443]	protein_coding
ENSG00000003400.15	CASP10	81.2922	0.302494	0.566902	0.533592	0.593624	0.926693	2	201182898	201229406	caspase 10 [Source:HGNC Symbol;Acc:HGNC:1500]	protein_coding
ENSG00000003402.20	CFLAR	1614.38	0.51742	0.207466	2.49399	0.0126315	0.203855	2	201116154	201176687	CASP8 and FADD like apoptosis regulator [Source:HGNC Symbol;Acc:HGNC:1876]	protein_coding
ENSG00000003436.16	TFPI	53.6894	-0.462416	0.517143	-0.894174	0.371229	0.840066	2	187464230	187565760	tissue factor pathway inhibitor [Source:HGNC Symbol;Acc:HGNC:11760]	protein_coding
ENSG00000003509.16	NDUFAF7	384.431	-0.056622	0.136251	-0.415572	0.677723	0.949219	2	37231631	37253403	NADH:ubiquinone oxidoreductase complex assembly factor 7 [Source:HGNC Symbol;Acc:HGNC:28816]	protein_coding
ENSG00000003756.17	RBM5	2171.65	-0.0341918	0.0952475	-0.358979	0.719611	0.960452	3	50088919	50119021	RNA binding motif protein 5 [Source:HGNC Symbol;Acc:HGNC:9902]	protein_coding
ENSG00000003987.14	MTMR7	0.292643	-0.885438	5.9832	-0.147987	0.882353	NA	8	17296794	17413528	myotubularin related protein 7 [Source:HGNC Symbol;Acc:HGNC:7454]	protein_coding
ENSG00000003989.18	SLC7A2	5.3485	-1.04577	1.88936	-0.553503	0.579919	NA	8	17497088	17570573	solute carrier family 7 member 2 [Source:HGNC Symbol;Acc:HGNC:11060]	protein_coding
ENSG00000004059.11	ARF5	896.809	-0.0388693	0.0840002	-0.462729	0.643559	0.939858	7	127588386	127591700	ADP ribosylation factor 5 [Source:HGNC Symbol;Acc:HGNC:658]	protein_coding
ENSG00000004139.14	SARM1	129.695	0.0175371	0.194987	0.0899394	0.928335	1	17	28364356	28404049	sterile alpha and TIR motif containing 1 [Source:HGNC Symbol;Acc:HGNC:17074]	protein_coding
ENSG00000004142.12	POLDIP2	2417.12	-0.00995371	0.0736809	-0.135092	0.892539	0.996188	17	28346633	28357527	DNA polymerase delta interacting protein 2 [Source:HGNC Symbol;Acc:HGNC:23781]	protein_coding
ENSG00000004399.13	PLXND1	87.3758	-0.30835	0.593096	-0.519899	0.603134	0.928193	3	129555214	129606676	plexin D1 [Source:HGNC Symbol;Acc:HGNC:9107]	protein_coding
ENSG00000004455.17	AK2	8061.07	0.0520891	0.0651323	0.799743	0.42386	0.867711	1	33007940	33080996	adenylate kinase 2 [Source:HGNC Symbol;Acc:HGNC:362]	protein_coding
ENSG00000004468.13	CD38	4009.39	0.038578	0.397933	0.0969461	0.922769	1	4	15778275	15853232	CD38 molecule [Source:HGNC Symbol;Acc:HGNC:1667]	protein_coding
ENSG00000004478.8	FKBP4	4248.04	0.196687	0.0875822	2.24574	0.0247209	0.290713	12	2794970	2805423	FKBP prolyl isomerase 4 [Source:HGNC Symbol;Acc:HGNC:3720]	protein_coding
ENSG00000004487.17	KDM1A	2039.42	0.0515156	0.0508851	1.01239	0.311352	0.803472	1	23019443	23083689	lysine demethylase 1A [Source:HGNC Symbol;Acc:HGNC:29079]	protein_coding
ENSG00000004534.15	RBM6	2869.48	0.102712	0.0706838	1.45312	0.14619	0.623534	3	49940007	50100045	RNA binding motif protein 6 [Source:HGNC Symbol;Acc:HGNC:9903]	protein_coding
ENSG00000004660.15	CAMKK1	32.0849	0.281063	0.282675	0.994297	0.320078	0.809813	17	3860315	3894891	calcium/calmodulin dependent protein kinase kinase 1 [Source:HGNC Symbol;Acc:HGNC:1469]	protein_coding
ENSG00000004700.16	RECQL	892.975	0.0923816	0.134898	0.684824	0.493455	0.899616	12	21468910	21501669	RecQ like helicase [Source:HGNC Symbol;Acc:HGNC:9948]	protein_coding
ENSG00000004766.17	VPS50	297.335	-0.0354363	0.153058	-0.231523	0.816909	0.981727	7	93232340	93361123	VPS50 subunit of EARP/GARPII complex [Source:HGNC Symbol;Acc:HGNC:25956]	protein_coding
ENSG00000004776.13	HSPB6	3.73314	1.32429	0.90511	1.46312	0.143434	NA	19	35754566	35758079	heat shock protein family B (small) member 6 [Source:HGNC Symbol;Acc:HGNC:26511]	protein_coding
ENSG00000004777.18	ARHGAP33	379.98	-0.152881	0.355749	-0.429744	0.667382	0.946217	19	35774532	35788822	Rho GTPase activating protein 33 [Source:HGNC Symbol;Acc:HGNC:23085]	protein_coding
ENSG00000004779.10	NDUFAB1	1288.13	0.0797274	0.0905605	0.880377	0.378655	0.844787	16	23581014	23596316	NADH:ubiquinone oxidoreductase subunit AB1 [Source:HGNC Symbol;Acc:HGNC:7694]	protein_coding
ENSG00000004799.8	PDK4	0.115112	0	6.00582	0	1	NA	7	95583499	95596516	pyruvate dehydrogenase kinase 4 [Source:HGNC Symbol;Acc:HGNC:8812]	protein_coding
ENSG00000004809.14	SLC22A16	0.0383215	0	6.00582	0	1	NA	6	110424687	110476641	solute carrier family 22 member 16 [Source:HGNC Symbol;Acc:HGNC:20302]	protein_coding
ENSG00000004838.14	ZMYND10	16.9642	0.150107	0.575211	0.26096	0.794123	NA	3	50341110	50345732	zinc finger MYND-type containing 10 [Source:HGNC Symbol;Acc:HGNC:19412]	protein_coding
ENSG00000004846.16	ABCB5	3.96532	1.03798	1.06625	0.97349	0.33031	NA	7	20615207	20777038	ATP binding cassette subfamily B member 5 [Source:HGNC Symbol;Acc:HGNC:46]	protein_coding
ENSG00000004848.8	ARX	0.474607	0	6.00582	0	1	NA	X	25003694	25016420	aristaless related homeobox [Source:HGNC Symbol;Acc:HGNC:18060]	protein_coding
ENSG00000004864.14	SLC25A13	445.16	0.846631	0.333483	2.53876	0.0111247	0.193401	7	96120220	96322147	solute carrier family 25 member 13 [Source:HGNC Symbol;Acc:HGNC:10983]	protein_coding
ENSG00000004866.22	ST7	539.351	-0.374881	0.171042	-2.19175	0.0283979	0.312646	7	116953238	117230176	suppression of tumorigenicity 7 [Source:HGNC Symbol;Acc:HGNC:11351]	protein_coding
ENSG00000004897.12	CDC27	2762.62	-0.00974609	0.0876152	-0.111237	0.911428	0.998827	17	47117703	47189422	cell division cycle 27 [Source:HGNC Symbol;Acc:HGNC:1728]	protein_coding
ENSG00000004939.15	SLC4A1	6.68053	1.7849	0.955493	1.86804	0.0617566	NA	17	44248390	44268141	solute carrier family 4 member 1 (Diego blood group) [Source:HGNC Symbol;Acc:HGNC:11027]	protein_coding
ENSG00000004948.16	CALCR	0.0747889	0.878154	6.00582	0.146217	0.88375	NA	7	93424486	93574730	calcitonin receptor [Source:HGNC Symbol;Acc:HGNC:1440]	protein_coding
ENSG00000004961.15	HCCS	599.474	-0.0212825	0.0908377	-0.234292	0.814758	0.981504	X	11111301	11123086	holocytochrome c synthase [Source:HGNC Symbol;Acc:HGNC:4837]	protein_coding
ENSG00000004975.12	DVL2	725.73	0.0370619	0.0976211	0.379651	0.704204	0.95692	17	7225342	7234517	dishevelled segment polarity protein 2 [Source:HGNC Symbol;Acc:HGNC:3086]	protein_coding
ENSG00000005001.10	PRSS22	0.0792781	-0.0834688	6.00582	-0.013898	0.988911	NA	16	2852730	2858170	serine protease 22 [Source:HGNC Symbol;Acc:HGNC:14368]	protein_coding
ENSG00000005007.13	UPF1	3807.86	-0.0733469	0.0427661	-1.71507	0.0863322	0.513734	19	18831959	18868230	UPF1 RNA helicase and ATPase [Source:HGNC Symbol;Acc:HGNC:9962]	protein_coding
ENSG00000005020.13	SKAP2	799.815	0.0526226	0.209565	0.251104	0.801734	0.976187	7	26667068	26995239	src kinase associated phosphoprotein 2 [Source:HGNC Symbol;Acc:HGNC:15687]	protein_coding
ENSG00000005022.6	SLC25A5	7400.82	-0.0570136	0.0796562	-0.715745	0.474149	0.890469	X	119468422	119471396	solute carrier family 25 member 5 [Source:HGNC Symbol;Acc:HGNC:10991]	protein_coding
ENSG00000005059.16	MCUB	1475.96	-0.102656	0.0772825	-1.32833	0.18407	0.673645	4	109560209	109688719	mitochondrial calcium uniporter dominant negative subunit beta [Source:HGNC Symbol;Acc:HGNC:26076]	protein_coding
ENSG00000005073.6	HOXA11	0.226267	0	6.00582	0	1	NA	7	27181157	27185232	homeobox A11 [Source:HGNC Symbol;Acc:HGNC:5101]	protein_coding
ENSG00000005075.15	POLR2J	495.143	-0.0150637	0.0998655	-0.150839	0.880102	0.994807	7	102473118	102478907	RNA polymerase II subunit J [Source:HGNC Symbol;Acc:HGNC:9197]	protein_coding
ENSG00000005100.13	DHX33	1880.84	0.153732	0.0586871	2.61951	0.00880553	0.169437	17	5440917	5468982	DEAH-box helicase 33 [Source:HGNC Symbol;Acc:HGNC:16718]	protein_coding
ENSG00000005102.14	MEOX1	50.2338	0	1.67757	0	1	1	17	43640389	43661922	mesenchyme homeobox 1 [Source:HGNC Symbol;Acc:HGNC:7013]	protein_coding
ENSG00000005108.16	THSD7A	5.24914	-1.22903	1.76959	-0.694532	0.487349	NA	7	11370365	11832198	thrombospondin type 1 domain containing 7A [Source:HGNC Symbol;Acc:HGNC:22207]	protein_coding
ENSG00000005156.12	LIG3	698.194	-0.900449	0.560307	-1.60706	0.108041	0.558002	17	34980512	35009743	DNA ligase 3 [Source:HGNC Symbol;Acc:HGNC:6600]	protein_coding
ENSG00000005175.10	RPAP3	1058.42	0.152079	0.0992187	1.53277	0.125333	0.591672	12	47661249	47706030	RNA polymerase II associated protein 3 [Source:HGNC Symbol;Acc:HGNC:26151]	protein_coding
ENSG00000005187.12	ACSM3	100.925	0.378057	0.29771	1.26988	0.204126	0.698341	16	20610243	20797581	acyl-CoA synthetase medium chain family member 3 [Source:HGNC Symbol;Acc:HGNC:10522]	protein_coding
ENSG00000005189.20	REXO5	156.592	0.0407542	0.235585	0.172991	0.862658	0.991642	16	20806429	20849665	RNA exonuclease 5 [Source:HGNC Symbol;Acc:HGNC:24661]	protein_coding
ENSG00000005194.15	CIAPIN1	1180.41	0.0670172	0.145482	0.460657	0.645044	0.940377	16	57428187	57447420	cytokine induced apoptosis inhibitor 1 [Source:HGNC Symbol;Acc:HGNC:28050]	protein_coding
ENSG00000005206.17	SPPL2B	878.964	0.0554108	0.151876	0.364844	0.715228	0.958843	19	2328615	2355095	signal peptide peptidase like 2B [Source:HGNC Symbol;Acc:HGNC:30627]	protein_coding
ENSG00000005238.20	FAM214B	74.1938	0.284617	0.35237	0.807723	0.41925	0.866698	9	35104112	35116341	family with sequence similarity 214 member B [Source:HGNC Symbol;Acc:HGNC:25666]	protein_coding
ENSG00000005243.10	COPZ2	4.1443	-0.261431	0.825323	-0.316761	0.751425	NA	17	48026167	48038030	COPI coat complex subunit zeta 2 [Source:HGNC Symbol;Acc:HGNC:19356]	protein_coding
ENSG00000005249.13	PRKAR2B	4665.63	-0.427943	0.10217	-4.18855	2.80745e-05	0.00426102	7	107044705	107161811	protein kinase cAMP-dependent type II regulatory subunit beta [Source:HGNC Symbol;Acc:HGNC:9392]	protein_coding
ENSG00000005302.19	MSL3	948.995	0.177818	0.13327	1.33427	0.182116	0.672138	X	11758159	11775772	MSL complex subunit 3 [Source:HGNC Symbol;Acc:HGNC:7370]	protein_coding
ENSG00000005339.15	CREBBP	1859.24	-0.242067	0.28191	-0.858668	0.390524	0.85125	16	3725054	3880713	CREB binding protein [Source:HGNC Symbol;Acc:HGNC:2348]	protein_coding
ENSG00000005379.17	TSPOAP1	165.817	0.514211	0.281681	1.82551	0.0679245	0.460502	17	58301228	58328795	TSPO associated protein 1 [Source:HGNC Symbol;Acc:HGNC:16831]	protein_coding
ENSG00000005381.8	MPO	5.29245	0.464249	0.826253	0.561873	0.574202	NA	17	58269855	58280935	myeloperoxidase [Source:HGNC Symbol;Acc:HGNC:7218]	protein_coding
ENSG00000005421.9	PON1	0.334118	0.727867	5.64266	0.128994	0.897363	NA	7	95297676	95324532	paraoxonase 1 [Source:HGNC Symbol;Acc:HGNC:9204]	protein_coding
ENSG00000005436.14	GCFC2	216.183	-0.264903	0.262074	-1.01079	0.312116	0.803472	2	75652000	75710985	GC-rich sequence DNA-binding factor 2 [Source:HGNC Symbol;Acc:HGNC:1317]	protein_coding
ENSG00000005448.17	WDR54	941.368	-0.0315172	0.10987	-0.286858	0.774221	0.971817	2	74421678	74425755	WD repeat domain 54 [Source:HGNC Symbol;Acc:HGNC:25770]	protein_coding
ENSG00000005469.12	CROT	176.052	0.137489	0.153323	0.896729	0.369863	0.840066	7	87345664	87399794	carnitine O-octanoyltransferase [Source:HGNC Symbol;Acc:HGNC:2366]	protein_coding
ENSG00000005471.19	ABCB4	478.842	-0.147619	0.207	-0.713132	0.475764	0.891451	7	87401696	87480435	ATP binding cassette subfamily B member 4 [Source:HGNC Symbol;Acc:HGNC:45]	protein_coding
ENSG00000005483.21	KMT2E	1446.65	-0.174393	0.130781	-1.33348	0.182376	0.672361	7	105014190	105115019	lysine methyltransferase 2E (inactive) [Source:HGNC Symbol;Acc:HGNC:18541]	protein_coding
ENSG00000005486.17	RHBDD2	426.841	-0.0968973	0.143728	-0.674173	0.500201	0.901136	7	75842602	75888926	rhomboid domain containing 2 [Source:HGNC Symbol;Acc:HGNC:23082]	protein_coding
ENSG00000005513.10	SOX8	0.0684215	0	6.00582	0	1	NA	16	981770	986979	SRY-box transcription factor 8 [Source:HGNC Symbol;Acc:HGNC:11203]	protein_coding
ENSG00000005700.15	IBTK	1144.49	0.060526	0.080556	0.751353	0.45244	0.882791	6	82169986	82247754	inhibitor of Bruton tyrosine kinase [Source:HGNC Symbol;Acc:HGNC:17853]	protein_coding
ENSG00000005801.18	ZNF195	549.568	-0.0128034	0.128155	-0.0999052	0.92042	0.999765	11	3339261	3379222	zinc finger protein 195 [Source:HGNC Symbol;Acc:HGNC:12986]	protein_coding
ENSG00000005810.18	MYCBP2	3021.8	0.0105416	0.277951	0.0379262	0.969747	1	13	77044657	77327094	MYC binding protein 2 [Source:HGNC Symbol;Acc:HGNC:23386]	protein_coding
ENSG00000005812.11	FBXL3	707.34	-0.226787	0.067522	-3.35872	0.000783053	0.0383242	13	76992598	77027195	F-box and leucine rich repeat protein 3 [Source:HGNC Symbol;Acc:HGNC:13599]	protein_coding
ENSG00000005844.19	ITGAL	1597	0.19806	0.171533	1.15465	0.248235	0.745319	16	30472658	30523567	integrin subunit alpha L [Source:HGNC Symbol;Acc:HGNC:6148]	protein_coding
ENSG00000005882.12	PDK2	241.672	-0.0271137	0.206687	-0.131182	0.895631	0.996188	17	50094737	50112152	pyruvate dehydrogenase kinase 2 [Source:HGNC Symbol;Acc:HGNC:8810]	protein_coding
ENSG00000005884.18	ITGA3	80.7994	-0.34049	0.568384	-0.599049	0.54914	0.912764	17	50055968	50090481	integrin subunit alpha 3 [Source:HGNC Symbol;Acc:HGNC:6139]	protein_coding
ENSG00000005889.16	ZFX	744.127	0.080822	0.210856	0.383305	0.701494	0.956173	X	24149173	24216255	zinc finger protein X-linked [Source:HGNC Symbol;Acc:HGNC:12869]	protein_coding
ENSG00000005893.16	LAMP2	1606.71	-0.255413	0.0851814	-2.99846	0.0027135	0.0848471	X	120426148	120469365	lysosomal associated membrane protein 2 [Source:HGNC Symbol;Acc:HGNC:6501]	protein_coding
ENSG00000005961.19	ITGA2B	6.56965	-0.573486	0.817917	-0.701154	0.483207	NA	17	44372180	44389649	integrin subunit alpha 2b [Source:HGNC Symbol;Acc:HGNC:6138]	protein_coding
ENSG00000005981.13	ASB4	1.74861	0.681604	1.51257	0.450626	0.652259	NA	7	95478444	95540233	ankyrin repeat and SOCS box containing 4 [Source:HGNC Symbol;Acc:HGNC:16009]	protein_coding
ENSG00000006007.12	GDE1	1282.46	-0.204778	0.0717888	-2.85251	0.00433759	0.108554	16	19501693	19522123	glycerophosphodiester phosphodiesterase 1 [Source:HGNC Symbol;Acc:HGNC:29644]	protein_coding
ENSG00000006015.18	REX1BD	239.029	0.336751	0.154824	2.17506	0.0296255	0.317276	19	18588685	18592337	required for excision 1-B domain containing [Source:HGNC Symbol;Acc:HGNC:26098]	protein_coding
ENSG00000006016.11	CRLF1	8.33067	0.14566	0.597639	0.243726	0.807443	NA	19	18572220	18607741	cytokine receptor like factor 1 [Source:HGNC Symbol;Acc:HGNC:2364]	protein_coding
ENSG00000006025.12	OSBPL7	342.619	0.0446712	0.266669	0.167515	0.866965	0.991815	17	47807372	47821834	oxysterol binding protein like 7 [Source:HGNC Symbol;Acc:HGNC:16387]	protein_coding
ENSG00000006042.12	TMEM98	3.63897	-0.310298	1.23592	-0.251067	0.801762	NA	17	32927910	32945106	transmembrane protein 98 [Source:HGNC Symbol;Acc:HGNC:24529]	protein_coding
ENSG00000006047.13	YBX2	0.233636	-0.362367	5.99641	-0.0604306	0.951813	NA	17	7288263	7294639	Y-box binding protein 2 [Source:HGNC Symbol;Acc:HGNC:17948]	protein_coding
ENSG00000006059.4	KRT33A	0.401082	-1.8255	5.36556	-0.340225	0.733687	NA	17	41346092	41350828	keratin 33A [Source:HGNC Symbol;Acc:HGNC:6450]	protein_coding
ENSG00000006062.18	MAP3K14	518.271	-0.0949197	0.0969822	-0.978733	0.327712	0.81528	17	45263119	45317029	mitogen-activated protein kinase kinase kinase 14 [Source:HGNC Symbol;Acc:HGNC:6853]	protein_coding
ENSG00000006071.15	ABCC8	2.30239	0.455119	1.7949	0.253562	0.799834	NA	11	17392498	17476879	ATP binding cassette subfamily C member 8 [Source:HGNC Symbol;Acc:HGNC:59]	protein_coding
ENSG00000006116.4	CACNG3	0.148883	0	6.00582	0	1	NA	16	24256335	24362412	calcium voltage-gated channel auxiliary subunit gamma 3 [Source:HGNC Symbol;Acc:HGNC:1407]	protein_coding
ENSG00000006118.15	TMEM132A	13.6489	0.581722	1.36175	0.427186	0.669244	NA	11	60924460	60937159	transmembrane protein 132A [Source:HGNC Symbol;Acc:HGNC:31092]	protein_coding
ENSG00000006125.18	AP2B1	2601.98	-0.0807065	0.108812	-0.741707	0.458265	0.885922	17	35578046	35726413	adaptor related protein complex 2 subunit beta 1 [Source:HGNC Symbol;Acc:HGNC:563]	protein_coding
ENSG00000006128.12	TAC1	0.0301464	0	6.00582	0	1	NA	7	97732084	97740472	tachykinin precursor 1 [Source:HGNC Symbol;Acc:HGNC:11517]	protein_coding
ENSG00000006194.10	ZNF263	728.722	0.0259491	0.12203	0.212645	0.831604	0.984543	16	3263800	3301401	zinc finger protein 263 [Source:HGNC Symbol;Acc:HGNC:13056]	protein_coding
ENSG00000006210.7	CX3CL1	4.66323	1.33098	0.885779	1.50261	0.132939	NA	16	57372477	57385044	C-X3-C motif chemokine ligand 1 [Source:HGNC Symbol;Acc:HGNC:10647]	protein_coding
ENSG00000006282.21	SPATA20	310.199	0.0633707	0.201329	0.314762	0.752943	0.967506	17	50543058	50555852	spermatogenesis associated 20 [Source:HGNC Symbol;Acc:HGNC:26125]	protein_coding
ENSG00000006283.18	CACNA1G	3.94471	-1.06147	1.9328	-0.549188	0.582877	NA	17	50560715	50627474	calcium voltage-gated channel subunit alpha1 G [Source:HGNC Symbol;Acc:HGNC:1394]	protein_coding
ENSG00000006327.14	TNFRSF12A	15.6736	0.534424	0.927422	0.576247	0.564448	NA	16	3018445	3022383	TNF receptor superfamily member 12A [Source:HGNC Symbol;Acc:HGNC:18152]	protein_coding
ENSG00000006377.11	DLX6	0.0823806	0.878154	6.00582	0.146217	0.88375	NA	7	97005553	97011040	distal-less homeobox 6 [Source:HGNC Symbol;Acc:HGNC:2919]	protein_coding
ENSG00000006432.16	MAP3K9	226.411	-0.116045	0.199509	-0.581654	0.5608	0.91556	14	70722526	70809534	mitogen-activated protein kinase kinase kinase 9 [Source:HGNC Symbol;Acc:HGNC:6861]	protein_coding
ENSG00000006451.8	RALA	753.236	-0.14766	0.163549	-0.902847	0.366607	0.839144	7	39623565	39708120	RAS like proto-oncogene A [Source:HGNC Symbol;Acc:HGNC:9839]	protein_coding
ENSG00000006453.14	BAIAP2L1	186.276	1.49034	0.895905	1.6635	0.0962122	0.538374	7	98291650	98401090	BAR/IMD domain containing adaptor protein 2 like 1 [Source:HGNC Symbol;Acc:HGNC:21649]	protein_coding
ENSG00000006459.11	KDM7A	207.392	-0.602639	0.416008	-1.44862	0.147443	0.624242	7	140084746	140176983	lysine demethylase 7A [Source:HGNC Symbol;Acc:HGNC:22224]	protein_coding
ENSG00000006468.14	ETV1	58.2496	-1.16908	1.67812	-0.696665	0.486013	0.895765	7	13891229	13991425	ETS variant transcription factor 1 [Source:HGNC Symbol;Acc:HGNC:3490]	protein_coding
ENSG00000006530.18	AGK	478.503	0.0480444	0.134243	0.357891	0.720425	0.960452	7	141551278	141655244	acylglycerol kinase [Source:HGNC Symbol;Acc:HGNC:21869]	protein_coding
ENSG00000006534.16	ALDH3B1	11.9095	0.000421717	0.690478	0.000610761	0.999513	NA	11	68008578	68029282	aldehyde dehydrogenase 3 family member B1 [Source:HGNC Symbol;Acc:HGNC:410]	protein_coding
ENSG00000006555.11	TTC22	6.54005	-3.56886	1.41635	-2.51975	0.0117438	NA	1	54779712	54801323	tetratricopeptide repeat domain 22 [Source:HGNC Symbol;Acc:HGNC:26067]	protein_coding
ENSG00000006576.16	PHTF2	1206.18	-0.20947	0.148506	-1.41052	0.158387	0.637242	7	77798792	77957503	putative homeodomain transcription factor 2 [Source:HGNC Symbol;Acc:HGNC:13411]	protein_coding
ENSG00000006606.9	CCL26	0.0301464	0	6.00582	0	1	NA	7	75769533	75789896	C-C motif chemokine ligand 26 [Source:HGNC Symbol;Acc:HGNC:10625]	protein_coding
ENSG00000006607.14	FARP2	668.727	-0.375441	0.166723	-2.25189	0.0243294	0.28803	2	241356285	241494841	FERM, ARH/RhoGEF and pleckstrin domain protein 2 [Source:HGNC Symbol;Acc:HGNC:16460]	protein_coding
ENSG00000006611.17	USH1C	0	NA	NA	NA	NA	NA	11	17493895	17544416	USH1 protein network component harmonin [Source:HGNC Symbol;Acc:HGNC:12597]	protein_coding
ENSG00000006625.18	GGCT	983.721	-0.036563	0.0694994	-0.526091	0.598825	0.926801	7	30496621	30504841	gamma-glutamylcyclotransferase [Source:HGNC Symbol;Acc:HGNC:21705]	protein_coding
ENSG00000006634.8	DBF4	1826.48	-0.164805	0.100631	-1.63772	0.10148	0.546569	7	87876216	87909553	DBF4 zinc finger [Source:HGNC Symbol;Acc:HGNC:17364]	protein_coding
ENSG00000006638.13	TBXA2R	21.5832	0.427106	0.419222	1.01881	0.308295	0.801935	19	3594507	3606875	thromboxane A2 receptor [Source:HGNC Symbol;Acc:HGNC:11608]	protein_coding
ENSG00000006652.15	IFRD1	544.857	0.174547	0.128919	1.35393	0.175759	0.663173	7	112422887	112481017	interferon related developmental regulator 1 [Source:HGNC Symbol;Acc:HGNC:5456]	protein_coding
ENSG00000006659.13	LGALS14	2.80955	0	2.6696	0	1	NA	19	39704481	39709444	galectin 14 [Source:HGNC Symbol;Acc:HGNC:30054]	protein_coding
ENSG00000006695.12	COX10	531.69	0.0877289	0.10508	0.834877	0.403787	0.86046	17	14069490	14231736	cytochrome c oxidase assembly factor heme A:farnesyltransferase COX10 [Source:HGNC Symbol;Acc:HGNC:2260]	protein_coding
ENSG00000006704.11	GTF2IRD1	429.15	0.0434034	0.270724	0.160323	0.872626	0.992754	7	74453790	74602605	GTF2I repeat domain containing 1 [Source:HGNC Symbol;Acc:HGNC:4661]	protein_coding
ENSG00000006712.15	PAF1	1146.86	0.0870761	0.0735126	1.18451	0.236213	0.73731	19	39385629	39391154	PAF1 homolog, Paf1/RNA polymerase II complex component [Source:HGNC Symbol;Acc:HGNC:25459]	protein_coding
ENSG00000006715.16	VPS41	671.907	0.021712	0.137917	0.157428	0.874907	0.993236	7	38722974	38932394	VPS41 subunit of HOPS complex [Source:HGNC Symbol;Acc:HGNC:12713]	protein_coding
ENSG00000006740.17	ARHGAP44	249.109	-0.173147	0.160528	-1.07861	0.280761	0.776966	17	12789498	12991643	Rho GTPase activating protein 44 [Source:HGNC Symbol;Acc:HGNC:29096]	protein_coding
ENSG00000006744.19	ELAC2	1972.63	-0.0218629	0.105904	-0.206442	0.836446	0.985392	17	12991612	13018065	elaC ribonuclease Z 2 [Source:HGNC Symbol;Acc:HGNC:14198]	protein_coding
ENSG00000006747.15	SCIN	38.1965	-0.338759	0.508266	-0.6665	0.505092	0.902601	7	12570577	12660182	scinderin [Source:HGNC Symbol;Acc:HGNC:21695]	protein_coding
ENSG00000006756.16	ARSD	2.72164	-1.14019	1.02637	-1.1109	0.266612	NA	X	2903972	2929349	arylsulfatase D [Source:HGNC Symbol;Acc:HGNC:717]	protein_coding
ENSG00000006757.12	PNPLA4	186.437	-0.108507	0.184814	-0.587114	0.557127	0.914531	X	7898247	7927739	patatin like phospholipase domain containing 4 [Source:HGNC Symbol;Acc:HGNC:24887]	protein_coding
ENSG00000006788.14	MYH13	0.433378	0.830855	5.29554	0.156897	0.875326	NA	17	10300865	10373130	myosin heavy chain 13 [Source:HGNC Symbol;Acc:HGNC:7571]	protein_coding
ENSG00000006831.10	ADIPOR2	2271.88	-0.0870814	0.119187	-0.730629	0.465006	0.889312	12	1688574	1788674	adiponectin receptor 2 [Source:HGNC Symbol;Acc:HGNC:24041]	protein_coding
ENSG00000006837.12	CDKL3	45.1476	0.895739	0.274203	3.2667	0.00108808	0.0481894	5	134286350	134371047	cyclin dependent kinase like 3 [Source:HGNC Symbol;Acc:HGNC:15483]	protein_coding
ENSG00000007001.13	UPP2	0.103852	0	6.00582	0	1	NA	2	157876702	158136154	uridine phosphorylase 2 [Source:HGNC Symbol;Acc:HGNC:23061]	protein_coding
ENSG00000007038.11	PRSS21	0.0414465	0.878172	6.00582	0.14622	0.883748	NA	16	2817180	2826304	serine protease 21 [Source:HGNC Symbol;Acc:HGNC:9485]	protein_coding
ENSG00000007047.15	MARK4	549.287	-0.114677	0.120208	-0.953986	0.340091	0.823556	19	45079288	45305284	microtubule affinity regulating kinase 4 [Source:HGNC Symbol;Acc:HGNC:13538]	protein_coding
ENSG00000007062.12	PROM1	4.01687	0.153761	1.10824	0.138743	0.889653	NA	4	15963076	16084378	prominin 1 [Source:HGNC Symbol;Acc:HGNC:9454]	protein_coding
ENSG00000007080.11	CCDC124	1112.23	0.0388423	0.093935	0.413502	0.679239	0.949417	19	17933015	17943991	coiled-coil domain containing 124 [Source:HGNC Symbol;Acc:HGNC:25171]	protein_coding
ENSG00000007129.18	CEACAM21	26.1345	-0.543963	0.644501	-0.844006	0.398666	0.85724	19	41549518	41586844	CEA cell adhesion molecule 21 [Source:HGNC Symbol;Acc:HGNC:28834]	protein_coding
ENSG00000007168.14	PAFAH1B1	3518.64	-0.092824	0.0840896	-1.10387	0.269649	0.764893	17	2593210	2685615	platelet activating factor acetylhydrolase 1b regulatory subunit 1 [Source:HGNC Symbol;Acc:HGNC:8574]	protein_coding
ENSG00000007171.18	NOS2	0.72968	-0.369322	2.19363	-0.168361	0.866299	NA	17	27756766	27800529	nitric oxide synthase 2 [Source:HGNC Symbol;Acc:HGNC:7873]	protein_coding
ENSG00000007174.18	DNAH9	39.8862	1.81078	1.03063	1.75696	0.0789249	0.49426	17	11598470	11969748	dynein axonemal heavy chain 9 [Source:HGNC Symbol;Acc:HGNC:2953]	protein_coding
ENSG00000007202.15	KIAA0100	3507.05	0.0726813	0.108077	0.672496	0.501268	0.901337	17	28614446	28645454	KIAA0100 [Source:HGNC Symbol;Acc:HGNC:28960]	protein_coding
ENSG00000007216.15	SLC13A2	0.0378316	-1.04523	6.00582	-0.174036	0.861837	NA	17	28473293	28497781	solute carrier family 13 member 2 [Source:HGNC Symbol;Acc:HGNC:10917]	protein_coding
ENSG00000007237.19	GAS7	582.308	-0.0910828	0.244869	-0.371966	0.709918	0.957021	17	9910606	10198606	growth arrest specific 7 [Source:HGNC Symbol;Acc:HGNC:4169]	protein_coding
ENSG00000007255.10	TRAPPC6A	250.258	-0.0912323	0.123533	-0.738523	0.460197	0.886953	19	45162928	45178237	trafficking protein particle complex 6A [Source:HGNC Symbol;Acc:HGNC:23069]	protein_coding
ENSG00000007264.15	MATK	325.779	0.301059	0.0953352	3.1579	0.00158912	0.0602971	19	3777970	3802129	megakaryocyte-associated tyrosine kinase [Source:HGNC Symbol;Acc:HGNC:6906]	protein_coding
ENSG00000007306.15	CEACAM7	0	NA	NA	NA	NA	NA	19	41673303	41706976	CEA cell adhesion molecule 7 [Source:HGNC Symbol;Acc:HGNC:1819]	protein_coding
ENSG00000007312.13	CD79B	8831.18	-0.0155957	0.0931912	-0.167352	0.867093	0.991815	17	63928740	63932336	CD79b molecule [Source:HGNC Symbol;Acc:HGNC:1699]	protein_coding
ENSG00000007314.12	SCN4A	79.958	-0.0564698	0.159708	-0.353583	0.723652	0.961504	17	63938554	63972918	sodium voltage-gated channel alpha subunit 4 [Source:HGNC Symbol;Acc:HGNC:10591]	protein_coding
ENSG00000007341.19	ST7L	80.4891	-0.169859	0.252084	-0.673821	0.500425	0.901299	1	112523514	112620825	suppression of tumorigenicity 7 like [Source:HGNC Symbol;Acc:HGNC:18441]	protein_coding
ENSG00000007350.17	TKTL1	1.12252	-0.407207	2.32486	-0.175153	0.860959	NA	X	154295795	154330350	transketolase like 1 [Source:HGNC Symbol;Acc:HGNC:11835]	protein_coding
ENSG00000007372.24	PAX6	2.02854	0	2.63124	0	1	NA	11	31784779	31817961	paired box 6 [Source:HGNC Symbol;Acc:HGNC:8620]	protein_coding
ENSG00000007376.8	RPUSD1	558.738	0.0524833	0.107504	0.488201	0.625407	0.933193	16	784974	788397	RNA pseudouridine synthase domain containing 1 [Source:HGNC Symbol;Acc:HGNC:14173]	protein_coding
ENSG00000007384.15	RHBDF1	2.78606	0.08201	1.2366	0.0663192	0.947124	NA	16	58059	76355	rhomboid 5 homolog 1 [Source:HGNC Symbol;Acc:HGNC:20561]	protein_coding
ENSG00000007392.17	LUC7L	505.571	0.117789	0.194376	0.605988	0.544523	0.911422	16	188969	229463	LUC7 like [Source:HGNC Symbol;Acc:HGNC:6723]	protein_coding
ENSG00000007402.12	CACNA2D2	0.224	0	6.00582	0	1	NA	3	50362613	50504244	calcium voltage-gated channel auxiliary subunit alpha2delta 2 [Source:HGNC Symbol;Acc:HGNC:1400]	protein_coding
ENSG00000007516.14	BAIAP3	9.19309	1.12984	1.13248	0.997671	0.318439	NA	16	1333638	1349441	BAI1 associated protein 3 [Source:HGNC Symbol;Acc:HGNC:948]	protein_coding
ENSG00000007520.4	TSR3	494.913	0.119536	0.113616	1.05211	0.292751	0.784329	16	1349240	1351878	TSR3 ribosome maturation factor [Source:HGNC Symbol;Acc:HGNC:14175]	protein_coding
ENSG00000007541.17	PIGQ	492.899	0.335641	0.303587	1.10558	0.268907	0.763717	16	566995	584109	phosphatidylinositol glycan anchor biosynthesis class Q [Source:HGNC Symbol;Acc:HGNC:14135]	protein_coding
ENSG00000007545.16	CRAMP1	669.25	-0.623261	0.574581	-1.08472	0.278045	0.77402	16	1612337	1677908	cramped chromatin regulator homolog 1 [Source:HGNC Symbol;Acc:HGNC:14122]	protein_coding
ENSG00000007866.22	TEAD3	1.78043	-1.81061	1.80597	-1.00257	0.316067	NA	6	35473597	35497079	TEA domain transcription factor 3 [Source:HGNC Symbol;Acc:HGNC:11716]	protein_coding
ENSG00000007908.16	SELE	0.283751	0	6.00582	0	1	NA	1	169722640	169764705	selectin E [Source:HGNC Symbol;Acc:HGNC:10718]	protein_coding
ENSG00000007923.16	DNAJC11	1843.94	0.197256	0.126689	1.55701	0.119467	0.581117	1	6634168	6701924	DnaJ heat shock protein family (Hsp40) member C11 [Source:HGNC Symbol;Acc:HGNC:25570]	protein_coding
ENSG00000007933.13	FMO3	8.13078	-0.423455	0.903384	-0.468743	0.639253	NA	1	171090901	171117819	flavin containing dimethylaniline monoxygenase 3 [Source:HGNC Symbol;Acc:HGNC:3771]	protein_coding
ENSG00000007944.15	MYLIP	363.369	-0.223924	0.107557	-2.0819	0.0373516	0.356066	6	16129086	16148248	myosin regulatory light chain interacting protein [Source:HGNC Symbol;Acc:HGNC:21155]	protein_coding
ENSG00000007952.18	NOX1	0.0986144	0	6.00582	0	1	NA	X	100843324	100874359	NADPH oxidase 1 [Source:HGNC Symbol;Acc:HGNC:7889]	protein_coding
ENSG00000007968.7	E2F2	2247.85	-0.196346	0.11319	-1.73466	0.0828008	0.50631	1	23506438	23531233	E2F transcription factor 2 [Source:HGNC Symbol;Acc:HGNC:3114]	protein_coding
ENSG00000008018.9	PSMB1	2437.3	-0.000322656	0.0665069	-0.00485147	0.996129	1	6	170535120	170553307	proteasome 20S subunit beta 1 [Source:HGNC Symbol;Acc:HGNC:9537]	protein_coding
ENSG00000008056.14	SYN1	16.6854	-0.409872	1.55453	-0.263663	0.79204	NA	X	47571901	47619857	synapsin I [Source:HGNC Symbol;Acc:HGNC:11494]	protein_coding
ENSG00000008083.14	JARID2	681.753	-0.127487	0.174725	-0.729641	0.46561	0.889312	6	15246069	15522042	jumonji and AT-rich interaction domain containing 2 [Source:HGNC Symbol;Acc:HGNC:6196]	protein_coding
ENSG00000008086.13	CDKL5	164.322	-0.262094	0.325484	-0.805243	0.420679	0.866728	X	18425583	18653629	cyclin dependent kinase like 5 [Source:HGNC Symbol;Acc:HGNC:11411]	protein_coding
ENSG00000008118.10	CAMK1G	1.20369	0.676697	2.76915	0.24437	0.806945	NA	1	209583714	209613939	calcium/calmodulin dependent protein kinase IG [Source:HGNC Symbol;Acc:HGNC:14585]	protein_coding
ENSG00000008128.23	CDK11A	620.18	0.178074	0.177811	1.00148	0.316597	0.806295	1	1702379	1724357	cyclin dependent kinase 11A [Source:HGNC Symbol;Acc:HGNC:1730]	protein_coding
ENSG00000008130.15	NADK	1629.74	-0.20618	0.160344	-1.28586	0.198491	0.692724	1	1751232	1780457	NAD kinase [Source:HGNC Symbol;Acc:HGNC:29831]	protein_coding
ENSG00000008196.13	TFAP2B	0.23297	0	6.00582	0	1	NA	6	50818723	50847619	transcription factor AP-2 beta [Source:HGNC Symbol;Acc:HGNC:11743]	protein_coding
ENSG00000008197.5	TFAP2D	0	NA	NA	NA	NA	NA	6	50713526	50773033	transcription factor AP-2 delta [Source:HGNC Symbol;Acc:HGNC:15581]	protein_coding
ENSG00000008226.20	DLEC1	1.44793	-0.0598673	1.49822	-0.039959	0.968126	NA	3	38039205	38124025	DLEC1 cilia and flagella associated protein [Source:HGNC Symbol;Acc:HGNC:2899]	protein_coding
ENSG00000008256.16	CYTH3	555.416	0.35067	0.23513	1.49139	0.13586	0.608181	7	6161776	6272644	cytohesin 3 [Source:HGNC Symbol;Acc:HGNC:9504]	protein_coding
ENSG00000008277.14	ADAM22	258.113	-0.562248	0.25589	-2.19723	0.0280043	0.310322	7	87934143	88202889	ADAM metallopeptidase domain 22 [Source:HGNC Symbol;Acc:HGNC:201]	protein_coding
ENSG00000008282.9	SYPL1	2792.62	-0.143145	0.103628	-1.38133	0.167176	0.651393	7	106090505	106112576	synaptophysin like 1 [Source:HGNC Symbol;Acc:HGNC:11507]	protein_coding
ENSG00000008283.16	CYB561	19.9303	-0.611237	0.749606	-0.815411	0.414837	0.864039	17	63432304	63446354	cytochrome b561 [Source:HGNC Symbol;Acc:HGNC:2571]	protein_coding
ENSG00000008294.21	SPAG9	1863.98	-0.162073	0.0959069	-1.6899	0.0910478	0.526661	17	50962174	51120868	sperm associated antigen 9 [Source:HGNC Symbol;Acc:HGNC:14524]	protein_coding
ENSG00000008300.17	CELSR3	397.709	-0.0274734	0.18413	-0.149206	0.881391	0.994807	3	48636463	48662886	cadherin EGF LAG seven-pass G-type receptor 3 [Source:HGNC Symbol;Acc:HGNC:3230]	protein_coding
ENSG00000008311.16	AASS	95.1183	0.0685386	0.341972	0.200422	0.841151	0.986563	7	122064583	122144308	aminoadipate-semialdehyde synthase [Source:HGNC Symbol;Acc:HGNC:17366]	protein_coding
ENSG00000008323.15	PLEKHG6	14.8528	-0.157607	1.61189	-0.0977777	0.922109	NA	12	6310436	6328506	pleckstrin homology and RhoGEF domain containing G6 [Source:HGNC Symbol;Acc:HGNC:25562]	protein_coding
ENSG00000008324.12	SS18L2	457.733	0.0601051	0.127004	0.473255	0.636031	0.937017	3	42581840	42596934	SS18 like 2 [Source:HGNC Symbol;Acc:HGNC:15593]	protein_coding
ENSG00000008382.16	MPND	157.511	0.146388	0.217106	0.674267	0.500141	0.901136	19	4343527	4360086	MPN domain containing [Source:HGNC Symbol;Acc:HGNC:25934]	protein_coding
ENSG00000008394.13	MGST1	2.70926	0.223559	1.8459	0.121111	0.903603	NA	12	16347142	16609259	microsomal glutathione S-transferase 1 [Source:HGNC Symbol;Acc:HGNC:7061]	protein_coding
ENSG00000008405.12	CRY1	73.2262	-1.72265	1.56664	-1.09958	0.271514	0.767041	12	106991364	107093549	cryptochrome circadian regulator 1 [Source:HGNC Symbol;Acc:HGNC:2384]	protein_coding
ENSG00000008438.5	PGLYRP1	0	NA	NA	NA	NA	NA	19	46019153	46023053	peptidoglycan recognition protein 1 [Source:HGNC Symbol;Acc:HGNC:8904]	protein_coding
ENSG00000008441.18	NFIX	18.5565	-1.89483	0.781343	-2.42509	0.0153045	NA	19	12995475	13098796	nuclear factor I X [Source:HGNC Symbol;Acc:HGNC:7788]	protein_coding
ENSG00000008513.16	ST3GAL1	847.117	-0.0653025	0.175694	-0.371684	0.710128	0.957021	8	133454848	133571940	ST3 beta-galactoside alpha-2,3-sialyltransferase 1 [Source:HGNC Symbol;Acc:HGNC:10862]	protein_coding
ENSG00000008516.18	MMP25	1.54499	0.499257	2.20903	0.226007	0.821196	NA	16	3046062	3060726	matrix metallopeptidase 25 [Source:HGNC Symbol;Acc:HGNC:14246]	protein_coding
ENSG00000008517.18	IL32	314.348	2.89845	0.656416	4.41557	1.00742e-05	0.00189003	16	3065297	3082192	interleukin 32 [Source:HGNC Symbol;Acc:HGNC:16830]	protein_coding
ENSG00000008710.20	PKD1	2210.3	0.0665158	0.111494	0.596587	0.550783	0.91296	16	2088708	2135898	polycystin 1, transient receptor potential channel interacting [Source:HGNC Symbol;Acc:HGNC:9008]	protein_coding
ENSG00000008735.14	MAPK8IP2	57.2485	-0.398381	0.213054	-1.86986	0.0615027	0.444029	22	50600793	50613981	mitogen-activated protein kinase 8 interacting protein 2 [Source:HGNC Symbol;Acc:HGNC:6883]	protein_coding
ENSG00000008838.20	MED24	1529.87	0.0666088	0.135346	0.492136	0.622623	0.932676	17	40019097	40061215	mediator complex subunit 24 [Source:HGNC Symbol;Acc:HGNC:22963]	protein_coding
ENSG00000008853.17	RHOBTB2	2662.12	-0.412404	0.157214	-2.6232	0.00871089	0.169106	8	22987417	23020199	Rho related BTB domain containing 2 [Source:HGNC Symbol;Acc:HGNC:18756]	protein_coding
ENSG00000008869.12	HEATR5B	506.085	0.290804	0.111471	2.6088	0.00908607	0.172138	2	36968383	37084372	HEAT repeat containing 5B [Source:HGNC Symbol;Acc:HGNC:29273]	protein_coding
ENSG00000008952.17	SEC62	4052.77	-0.131812	0.0817532	-1.61231	0.106894	0.55542	3	169966635	169998373	SEC62 homolog, preprotein translocation factor [Source:HGNC Symbol;Acc:HGNC:11846]	protein_coding
ENSG00000008988.11	RPS20	12015.8	-0.138109	0.0740554	-1.86494	0.0621904	0.445645	8	56067254	56074510	ribosomal protein S20 [Source:HGNC Symbol;Acc:HGNC:10405]	protein_coding
ENSG00000009307.16	CSDE1	11244.7	-0.0437063	0.0732756	-0.596465	0.550865	0.91296	1	114716913	114758676	cold shock domain containing E1 [Source:HGNC Symbol;Acc:HGNC:29905]	protein_coding
ENSG00000009335.18	UBE3C	1514.77	-0.000972505	0.0512104	-0.0189904	0.984849	1	7	157138916	157269370	ubiquitin protein ligase E3C [Source:HGNC Symbol;Acc:HGNC:16803]	protein_coding
ENSG00000009413.16	REV3L	1307.53	-0.224032	0.157091	-1.42613	0.153832	0.63126	6	111299028	111483715	REV3 like, DNA directed polymerase zeta catalytic subunit [Source:HGNC Symbol;Acc:HGNC:9968]	protein_coding
ENSG00000009694.13	TENM1	11.6853	0.178518	0.857696	0.208137	0.835122	NA	X	124375903	124963817	teneurin transmembrane protein 1 [Source:HGNC Symbol;Acc:HGNC:8117]	protein_coding
ENSG00000009709.12	PAX7	0.153537	2.26296	5.96028	0.379674	0.704188	NA	1	18630846	18748866	paired box 7 [Source:HGNC Symbol;Acc:HGNC:8621]	protein_coding
ENSG00000009724.17	MASP2	3.29831	-0.875877	1.06022	-0.82613	0.40873	NA	1	11026523	11047239	mannan binding lectin serine peptidase 2 [Source:HGNC Symbol;Acc:HGNC:6902]	protein_coding
ENSG00000009765.15	IYD	17.1669	-0.333183	0.710418	-0.468996	0.639073	NA	6	150368892	150405969	iodotyrosine deiodinase [Source:HGNC Symbol;Acc:HGNC:21071]	protein_coding
ENSG00000009780.16	FAM76A	240.247	-0.116291	0.156253	-0.74425	0.456725	0.884854	1	27725961	27763116	family with sequence similarity 76 member A [Source:HGNC Symbol;Acc:HGNC:28530]	protein_coding
ENSG00000009790.15	TRAF3IP3	696.144	-0.113736	0.179861	-0.632356	0.527154	0.908086	1	209756032	209782320	TRAF3 interacting protein 3 [Source:HGNC Symbol;Acc:HGNC:30766]	protein_coding
ENSG00000009830.12	POMT2	228.089	-0.0232269	0.310635	-0.0747723	0.940396	1	14	77274956	77320883	protein O-mannosyltransferase 2 [Source:HGNC Symbol;Acc:HGNC:19743]	protein_coding
ENSG00000009844.16	VTA1	1190	-0.175256	0.0903633	-1.93946	0.052445	0.415256	6	142147162	142224685	vesicle trafficking 1 [Source:HGNC Symbol;Acc:HGNC:20954]	protein_coding
ENSG00000009950.16	MLXIPL	7.21298	-0.0383101	0.673274	-0.0569011	0.954624	NA	7	73593194	73624543	MLX interacting protein like [Source:HGNC Symbol;Acc:HGNC:12744]	protein_coding
ENSG00000009954.11	BAZ1B	5524.42	-0.0726888	0.0731805	-0.993282	0.320573	0.810461	7	73440406	73522293	bromodomain adjacent to zinc finger domain 1B [Source:HGNC Symbol;Acc:HGNC:961]	protein_coding
ENSG00000010017.13	RANBP9	1186.68	-0.00910604	0.101592	-0.0896331	0.928579	1	6	13621498	13711835	RAN binding protein 9 [Source:HGNC Symbol;Acc:HGNC:13727]	protein_coding
ENSG00000010030.14	ETV7	11.7821	-1.25246	1.2561	-0.997098	0.318717	NA	6	36354091	36387800	ETS variant transcription factor 7 [Source:HGNC Symbol;Acc:HGNC:18160]	protein_coding
ENSG00000010072.16	SPRTN	314.718	-0.295192	0.214821	-1.37413	0.169402	0.654918	1	231337104	231355023	SprT-like N-terminal domain [Source:HGNC Symbol;Acc:HGNC:25356]	protein_coding
ENSG00000010165.20	EEF1AKNMT	906.516	0.0156307	0.178483	0.0875752	0.930214	1	1	171781660	171814023	eEF1A lysine and N-terminal methyltransferase [Source:HGNC Symbol;Acc:HGNC:24248]	protein_coding
ENSG00000010219.13	DYRK4	104.902	-0.430189	0.4454	-0.965848	0.33412	0.821047	12	4562204	4615302	dual specificity tyrosine phosphorylation regulated kinase 4 [Source:HGNC Symbol;Acc:HGNC:3095]	protein_coding
ENSG00000010244.19	ZNF207	4225.73	-0.0297674	0.0593474	-0.501578	0.615964	0.93195	17	32350132	32381885	zinc finger protein 207 [Source:HGNC Symbol;Acc:HGNC:12998]	protein_coding
ENSG00000010256.11	UQCRC1	2656.84	0.0170899	0.0578398	0.295469	0.767636	0.971099	3	48599002	48610976	ubiquinol-cytochrome c reductase core protein 1 [Source:HGNC Symbol;Acc:HGNC:12585]	protein_coding
ENSG00000010270.14	STARD3NL	802.202	-0.164552	0.0827966	-1.98742	0.0468753	0.392314	7	38178245	38230670	STARD3 N-terminal like [Source:HGNC Symbol;Acc:HGNC:19169]	protein_coding
ENSG00000010278.15	CD9	63.8514	-0.207192	0.550108	-0.376638	0.706442	0.957021	12	6199715	6238271	CD9 molecule [Source:HGNC Symbol;Acc:HGNC:1709]	protein_coding
ENSG00000010282.15	HHATL	0.310522	-0.0835616	4.51182	-0.0185206	0.985224	NA	3	42692663	42702824	hedgehog acyltransferase like [Source:HGNC Symbol;Acc:HGNC:13242]	protein_coding
ENSG00000010292.13	NCAPD2	5913.94	-0.131674	0.195903	-0.67214	0.501494	0.901337	12	6493356	6531955	non-SMC condensin I complex subunit D2 [Source:HGNC Symbol;Acc:HGNC:24305]	protein_coding
ENSG00000010295.20	IFFO1	186.639	-0.259711	0.182745	-1.42116	0.155269	0.631985	12	6538961	6556073	intermediate filament family orphan 1 [Source:HGNC Symbol;Acc:HGNC:24970]	protein_coding
ENSG00000010310.9	GIPR	94.2209	0.466865	0.4211	1.10868	0.267568	0.762833	19	45668221	45683722	gastric inhibitory polypeptide receptor [Source:HGNC Symbol;Acc:HGNC:4271]	protein_coding
ENSG00000010318.21	PHF7	169.228	-0.129412	0.199048	-0.650155	0.515592	0.905977	3	52410660	52423641	PHD finger protein 7 [Source:HGNC Symbol;Acc:HGNC:18458]	protein_coding
ENSG00000010319.7	SEMA3G	12.2036	-0.120922	0.755565	-0.160042	0.872848	NA	3	52433035	52445103	semaphorin 3G [Source:HGNC Symbol;Acc:HGNC:30400]	protein_coding
ENSG00000010322.16	NISCH	1162.15	0.00660931	0.113974	0.0579895	0.953757	1	3	52455118	52493068	nischarin [Source:HGNC Symbol;Acc:HGNC:18006]	protein_coding
ENSG00000010327.10	STAB1	1.22537	-1.46575	1.63969	-0.893923	0.371363	NA	3	52495338	52524495	stabilin 1 [Source:HGNC Symbol;Acc:HGNC:18628]	protein_coding
ENSG00000010361.14	FUZ	432.339	-0.140476	0.152704	-0.91992	0.357614	0.833209	19	49806866	49817376	fuzzy planar cell polarity protein [Source:HGNC Symbol;Acc:HGNC:26219]	protein_coding
ENSG00000010379.16	SLC6A13	11.2164	0.271609	0.861895	0.31513	0.752663	NA	12	220621	262873	solute carrier family 6 member 13 [Source:HGNC Symbol;Acc:HGNC:11046]	protein_coding
ENSG00000010404.18	IDS	2244.94	-0.234459	0.0965531	-2.42829	0.0151703	0.224314	X	149476988	149521096	iduronate 2-sulfatase [Source:HGNC Symbol;Acc:HGNC:5389]	protein_coding
ENSG00000010438.17	PRSS3	2.9817	3.44565	2.04997	1.68083	0.0927955	NA	9	33750679	33799231	serine protease 3 [Source:HGNC Symbol;Acc:HGNC:9486]	protein_coding
ENSG00000010539.12	ZNF200	433.978	-0.223264	0.136677	-1.63352	0.10236	0.547263	16	3222325	3236221	zinc finger protein 200 [Source:HGNC Symbol;Acc:HGNC:12993]	protein_coding
ENSG00000010610.10	CD4	2.20508	0.287001	1.12229	0.255727	0.798162	NA	12	6786858	6820799	CD4 molecule [Source:HGNC Symbol;Acc:HGNC:1678]	protein_coding
ENSG00000010626.15	LRRC23	83.7409	-0.377027	0.178924	-2.10719	0.0351012	0.346093	12	6873569	6914241	leucine rich repeat containing 23 [Source:HGNC Symbol;Acc:HGNC:19138]	protein_coding
ENSG00000010671.16	BTK	1504.43	0.457683	0.123683	3.70045	0.000215217	0.0176191	X	101349447	101390796	Bruton tyrosine kinase [Source:HGNC Symbol;Acc:HGNC:1133]	protein_coding
ENSG00000010704.19	HFE	34.1677	0.395039	0.533777	0.740082	0.45925	0.886723	6	26087281	26098343	homeostatic iron regulator [Source:HGNC Symbol;Acc:HGNC:4886]	protein_coding
ENSG00000010803.16	SCMH1	852.896	-0.152056	0.100962	-1.50607	0.132048	0.602807	1	41027200	41242154	Scm polycomb group protein homolog 1 [Source:HGNC Symbol;Acc:HGNC:19003]	protein_coding
ENSG00000010810.17	FYN	1410.21	-0.453907	0.119304	-3.80462	0.000142023	0.0126214	6	111660332	111873452	FYN proto-oncogene, Src family tyrosine kinase [Source:HGNC Symbol;Acc:HGNC:4037]	protein_coding
ENSG00000010818.10	HIVEP2	1465.85	-0.00093045	0.19436	-0.00478726	0.99618	1	6	142751469	142956698	HIVEP zinc finger 2 [Source:HGNC Symbol;Acc:HGNC:4921]	protein_coding
ENSG00000010932.17	FMO1	4.20927	-1.9384	1.63521	-1.18541	0.235854	NA	1	171248471	171285978	flavin containing dimethylaniline monoxygenase 1 [Source:HGNC Symbol;Acc:HGNC:3769]	protein_coding
ENSG00000011007.12	ELOA	1043.66	0.193915	0.111815	1.73425	0.0828731	0.50631	1	23743155	23762059	elongin A [Source:HGNC Symbol;Acc:HGNC:11620]	protein_coding
ENSG00000011009.11	LYPLA2	642.578	0.041743	0.0960491	0.434601	0.663852	0.945748	1	23791145	23795539	lysophospholipase 2 [Source:HGNC Symbol;Acc:HGNC:6738]	protein_coding
ENSG00000011021.23	CLCN6	902.461	0.335125	0.134307	2.49522	0.012588	0.203855	1	11806096	11848079	chloride voltage-gated channel 6 [Source:HGNC Symbol;Acc:HGNC:2024]	protein_coding
ENSG00000011028.14	MRC2	7.15595	0.383581	1.67972	0.228361	0.819366	NA	17	62627670	62693597	mannose receptor C type 2 [Source:HGNC Symbol;Acc:HGNC:16875]	protein_coding
ENSG00000011052.21	NME1-NME2	109.418	0.157078	0.272975	0.575429	0.565002	0.916211	17	51153590	51171744	NME1-NME2 readthrough [Source:HGNC Symbol;Acc:HGNC:33531]	protein_coding
ENSG00000011083.9	SLC6A7	0.0835076	0	6.00582	0	1	NA	5	150190062	150222788	solute carrier family 6 member 7 [Source:HGNC Symbol;Acc:HGNC:11054]	protein_coding
ENSG00000011105.14	TSPAN9	20.4895	-0.30304	0.605318	-0.500629	0.616632	0.932031	12	3077355	3286564	tetraspanin 9 [Source:HGNC Symbol;Acc:HGNC:21640]	protein_coding
ENSG00000011114.15	BTBD7	560.192	-0.246424	0.271765	-0.906753	0.364538	0.838211	14	93237550	93333092	BTB domain containing 7 [Source:HGNC Symbol;Acc:HGNC:18269]	protein_coding
ENSG00000011132.12	APBA3	225.558	-0.0855083	0.179151	-0.477299	0.633149	0.936691	19	3750772	3761692	amyloid beta precursor protein binding family A member 3 [Source:HGNC Symbol;Acc:HGNC:580]	protein_coding
ENSG00000011143.19	MKS1	192.945	0.0336957	0.164006	0.205454	0.837217	0.985465	17	58205441	58219605	MKS transition zone complex subunit 1 [Source:HGNC Symbol;Acc:HGNC:7121]	protein_coding
ENSG00000011198.10	ABHD5	219.951	0.0189413	0.192437	0.0984286	0.921592	0.999765	3	43690108	43734371	abhydrolase domain containing 5, lysophosphatidic acid acyltransferase [Source:HGNC Symbol;Acc:HGNC:21396]	protein_coding
ENSG00000011201.12	ANOS1	43.3875	0	1.68115	0	1	1	X	8528874	8732137	anosmin 1 [Source:HGNC Symbol;Acc:HGNC:6211]	protein_coding
ENSG00000011243.19	AKAP8L	1267.23	-0.071163	0.0774735	-0.918546	0.358333	0.833396	19	15380050	15419141	A-kinase anchoring protein 8 like [Source:HGNC Symbol;Acc:HGNC:29857]	protein_coding
ENSG00000011258.16	MBTD1	1108.83	-0.229098	0.0957879	-2.39173	0.0167694	0.235959	17	51177425	51260163	mbt domain containing 1 [Source:HGNC Symbol;Acc:HGNC:19866]	protein_coding
ENSG00000011260.14	UTP18	1389.35	0.110325	0.0571494	1.93047	0.0535487	0.417448	17	51260546	51297936	UTP18 small subunit processome component [Source:HGNC Symbol;Acc:HGNC:24274]	protein_coding
ENSG00000011275.19	RNF216	990.713	0.0104858	0.0840118	0.124813	0.900672	0.996894	7	5620047	5781696	ring finger protein 216 [Source:HGNC Symbol;Acc:HGNC:21698]	protein_coding
ENSG00000011295.16	TTC19	1288.94	-0.132188	0.063165	-2.09274	0.0363725	0.351696	17	15999784	16045015	tetratricopeptide repeat domain 19 [Source:HGNC Symbol;Acc:HGNC:26006]	protein_coding
ENSG00000011304.22	PTBP1	8471.82	0.0611462	0.0877478	0.69684	0.485903	0.895685	19	797075	812327	polypyrimidine tract binding protein 1 [Source:HGNC Symbol;Acc:HGNC:9583]	protein_coding
ENSG00000011332.20	DPF1	184.095	0.000680394	0.197339	0.00344785	0.997249	1	19	38211006	38229714	double PHD fingers 1 [Source:HGNC Symbol;Acc:HGNC:20225]	protein_coding
ENSG00000011347.10	SYT7	1.18442	0.583861	2.60369	0.224243	0.822568	NA	11	61513714	61581148	synaptotagmin 7 [Source:HGNC Symbol;Acc:HGNC:11514]	protein_coding
ENSG00000011376.12	LARS2	956.941	0.45951	0.190835	2.4079	0.0160447	0.230294	3	45388561	45554726	leucyl-tRNA synthetase 2, mitochondrial [Source:HGNC Symbol;Acc:HGNC:17095]	protein_coding
ENSG00000011405.13	PIK3C2A	1446.75	-0.246199	0.30858	-0.797843	0.424962	0.867973	11	17077730	17207983	phosphatidylinositol-4-phosphate 3-kinase catalytic subunit type 2 alpha [Source:HGNC Symbol;Acc:HGNC:8971]	protein_coding
ENSG00000011422.12	PLAUR	12.4844	0.649998	0.840128	0.77369	0.439114	NA	19	43646095	43670547	plasminogen activator, urokinase receptor [Source:HGNC Symbol;Acc:HGNC:9053]	protein_coding
ENSG00000011426.11	ANLN	1089.05	-0.184679	0.105709	-1.74705	0.0806288	0.499832	7	36389821	36453791	anillin actin binding protein [Source:HGNC Symbol;Acc:HGNC:14082]	protein_coding
ENSG00000011451.21	WIZ	710.334	0.0831698	0.0849858	0.978631	0.327762	0.81528	19	15419978	15449956	WIZ zinc finger [Source:HGNC Symbol;Acc:HGNC:30917]	protein_coding
ENSG00000011454.18	RABGAP1	1326.54	-0.100093	0.175598	-0.570012	0.568669	0.918244	9	122940833	123104866	RAB GTPase activating protein 1 [Source:HGNC Symbol;Acc:HGNC:17155]	protein_coding
ENSG00000011465.18	DCN	1.23004	0.469706	1.52927	0.307143	0.758734	NA	12	91140484	91183217	decorin [Source:HGNC Symbol;Acc:HGNC:2705]	protein_coding
ENSG00000011478.13	QPCTL	338.664	0.00340575	0.146049	0.0233192	0.981396	1	19	45692403	45703989	glutaminyl-peptide cyclotransferase like [Source:HGNC Symbol;Acc:HGNC:25952]	protein_coding
ENSG00000011485.15	PPP5C	1697.81	-0.051091	0.128035	-0.399038	0.689865	0.951633	19	46347087	46392981	protein phosphatase 5 catalytic subunit [Source:HGNC Symbol;Acc:HGNC:9322]	protein_coding
ENSG00000011523.14	CEP68	302.441	-0.201135	0.22087	-0.910651	0.362479	0.836272	2	65056366	65087004	centrosomal protein 68 [Source:HGNC Symbol;Acc:HGNC:29076]	protein_coding
ENSG00000011566.15	MAP4K3	331.034	-0.28485	0.501605	-0.567877	0.570119	0.919322	2	39249266	39437301	mitogen-activated protein kinase kinase kinase kinase 3 [Source:HGNC Symbol;Acc:HGNC:6865]	protein_coding
ENSG00000011590.14	ZBTB32	161.485	0.454976	0.286565	1.58769	0.112357	0.566872	19	35704558	35717038	zinc finger and BTB domain containing 32 [Source:HGNC Symbol;Acc:HGNC:16763]	protein_coding
ENSG00000011600.12	TYROBP	0	NA	NA	NA	NA	NA	19	35904401	35908295	transmembrane immune signaling adaptor TYROBP [Source:HGNC Symbol;Acc:HGNC:12449]	protein_coding
ENSG00000011638.11	TMEM159	154.69	-0.381339	0.218315	-1.74674	0.0806831	0.499939	16	21158377	21180616	transmembrane protein 159 [Source:HGNC Symbol;Acc:HGNC:30136]	protein_coding
ENSG00000011677.13	GABRA3	2.58551	-1.96877	1.05638	-1.8637	0.0623634	NA	X	152166234	152451315	gamma-aminobutyric acid type A receptor subunit alpha3 [Source:HGNC Symbol;Acc:HGNC:4077]	protein_coding
ENSG00000012048.23	BRCA1	2351.11	0.137615	0.173793	0.791832	0.428459	0.869926	17	43044295	43170245	BRCA1 DNA repair associated [Source:HGNC Symbol;Acc:HGNC:1100]	protein_coding
ENSG00000012061.16	ERCC1	661.768	-0.054791	0.141285	-0.387805	0.69816	0.955206	19	45407334	45478828	ERCC excision repair 1, endonuclease non-catalytic subunit [Source:HGNC Symbol;Acc:HGNC:3433]	protein_coding
ENSG00000012124.17	CD22	7888.14	-0.112373	0.078961	-1.42315	0.154693	0.631985	19	35319261	35347361	CD22 molecule [Source:HGNC Symbol;Acc:HGNC:1643]	protein_coding
ENSG00000012171.20	SEMA3B	6.03006	0.193481	0.849629	0.227724	0.81986	NA	3	50267558	50277546	semaphorin 3B [Source:HGNC Symbol;Acc:HGNC:10724]	protein_coding
ENSG00000012174.12	MBTPS2	336.21	0.158304	0.0952702	1.66163	0.0965874	0.539697	X	21839617	21885423	membrane bound transcription factor peptidase, site 2 [Source:HGNC Symbol;Acc:HGNC:15455]	protein_coding
ENSG00000012211.13	PRICKLE3	147.354	0.406101	0.247538	1.64056	0.100889	0.546279	X	49174802	49186528	prickle planar cell polarity protein 3 [Source:HGNC Symbol;Acc:HGNC:6645]	protein_coding
ENSG00000012223.13	LTF	0.0893328	0	6.00582	0	1	NA	3	46435645	46485234	lactotransferrin [Source:HGNC Symbol;Acc:HGNC:6720]	protein_coding
ENSG00000012232.9	EXTL3	382.641	-0.111178	0.223945	-0.496454	0.619574	0.932676	8	28600469	28755599	exostosin like glycosyltransferase 3 [Source:HGNC Symbol;Acc:HGNC:3518]	protein_coding
ENSG00000012504.15	NR1H4	0.21796	0	6.00582	0	1	NA	12	100473708	100564414	nuclear receptor subfamily 1 group H member 4 [Source:HGNC Symbol;Acc:HGNC:7967]	protein_coding
ENSG00000012660.14	ELOVL5	2589.95	-0.095337	0.0575826	-1.65566	0.0977911	0.542222	6	53267398	53349179	ELOVL fatty acid elongase 5 [Source:HGNC Symbol;Acc:HGNC:21308]	protein_coding
ENSG00000012779.11	ALOX5	807.272	0.20575	0.13291	1.54805	0.121611	0.585666	10	45374176	45446119	arachidonate 5-lipoxygenase [Source:HGNC Symbol;Acc:HGNC:435]	protein_coding
ENSG00000012817.16	KDM5D	13.5431	0.520729	0.596021	0.873676	0.382295	NA	Y	19703865	19744939	lysine demethylase 5D [Source:HGNC Symbol;Acc:HGNC:11115]	protein_coding
ENSG00000012822.16	CALCOCO1	248.551	0.0912353	0.178045	0.512427	0.608352	0.929708	12	53708517	53727745	calcium binding and coiled-coil domain 1 [Source:HGNC Symbol;Acc:HGNC:29306]	protein_coding
ENSG00000012963.15	UBR7	1727.56	-0.0653913	0.092793	-0.7047	0.480997	0.893029	14	93207241	93229215	ubiquitin protein ligase E3 component n-recognin 7 [Source:HGNC Symbol;Acc:HGNC:20344]	protein_coding
ENSG00000012983.11	MAP4K5	1054.56	-0.224873	0.148846	-1.51078	0.130845	0.599948	14	50418501	50561126	mitogen-activated protein kinase kinase kinase kinase 5 [Source:HGNC Symbol;Acc:HGNC:6867]	protein_coding
ENSG00000013016.16	EHD3	183.416	-0.137052	0.176881	-0.774826	0.438442	0.874425	2	31234152	31269451	EH domain containing 3 [Source:HGNC Symbol;Acc:HGNC:3244]	protein_coding
ENSG00000013275.8	PSMC4	1465.36	0.130146	0.0765515	1.70011	0.0891106	0.523066	19	39971165	39981764	proteasome 26S subunit, ATPase 4 [Source:HGNC Symbol;Acc:HGNC:9551]	protein_coding
ENSG00000013288.9	MAN2B2	406.936	0.180572	0.366704	0.49242	0.622423	0.932676	4	6575189	6623362	mannosidase alpha class 2B member 2 [Source:HGNC Symbol;Acc:HGNC:29623]	protein_coding
ENSG00000013293.6	SLC7A14	13.2547	-0.0809061	0.887108	-0.0912021	0.927332	NA	3	170459548	170586075	solute carrier family 7 member 14 [Source:HGNC Symbol;Acc:HGNC:29326]	protein_coding
ENSG00000013297.12	CLDN11	1.5122	1.04216	1.74753	0.596364	0.550932	NA	3	170418868	170454733	claudin 11 [Source:HGNC Symbol;Acc:HGNC:8514]	protein_coding
ENSG00000013306.16	SLC25A39	1278.44	0.235282	0.082376	2.85619	0.00428758	0.108053	17	44319625	44324870	solute carrier family 25 member 39 [Source:HGNC Symbol;Acc:HGNC:24279]	protein_coding
ENSG00000013364.19	MVP	698.751	-0.352266	0.399813	-0.881077	0.378276	0.844787	16	29820394	29848039	major vault protein [Source:HGNC Symbol;Acc:HGNC:7531]	protein_coding
ENSG00000013374.17	NUB1	1178.87	-0.116186	0.141975	-0.818351	0.413157	0.863372	7	151341772	151378449	negative regulator of ubiquitin like proteins 1 [Source:HGNC Symbol;Acc:HGNC:17623]	protein_coding
ENSG00000013375.16	PGM3	502.79	-1.29701	0.608364	-2.13196	0.0330102	0.334976	6	83161150	83193936	phosphoglucomutase 3 [Source:HGNC Symbol;Acc:HGNC:8907]	protein_coding
ENSG00000013392.8	RWDD2A	85.954	0.266627	0.204458	1.30407	0.192211	0.685061	6	83193357	83198935	RWD domain containing 2A [Source:HGNC Symbol;Acc:HGNC:21385]	protein_coding
ENSG00000013441.16	CLK1	893.055	0.288792	0.162579	1.77631	0.0756811	0.486346	2	200853009	200864744	CDC like kinase 1 [Source:HGNC Symbol;Acc:HGNC:2068]	protein_coding
ENSG00000013503.10	POLR3B	588.047	0.305964	0.202391	1.51175	0.130599	0.599696	12	106357748	106510198	RNA polymerase III subunit B [Source:HGNC Symbol;Acc:HGNC:30348]	protein_coding
ENSG00000013523.11	ANGEL1	507.785	0.118538	0.178033	0.66582	0.505526	0.902601	14	76786009	76826246	angel homolog 1 [Source:HGNC Symbol;Acc:HGNC:19961]	protein_coding
ENSG00000013561.18	RNF14	655.261	0.0881034	0.158643	0.555356	0.578651	0.921836	5	141958328	141990292	ring finger protein 14 [Source:HGNC Symbol;Acc:HGNC:10058]	protein_coding
ENSG00000013563.14	DNASE1L1	226.428	0.101981	0.166528	0.612393	0.540278	0.909191	X	154401236	154412112	deoxyribonuclease 1 like 1 [Source:HGNC Symbol;Acc:HGNC:2957]	protein_coding
ENSG00000013573.17	DDX11	2226.41	0.103906	0.130266	0.797644	0.425077	0.867973	12	31073860	31104799	DEAD/H-box helicase 11 [Source:HGNC Symbol;Acc:HGNC:2736]	protein_coding
ENSG00000013583.10	HEBP1	0.635267	-1.50819	3.00362	-0.502123	0.615581	NA	12	12974870	13000265	heme binding protein 1 [Source:HGNC Symbol;Acc:HGNC:17176]	protein_coding
ENSG00000013588.9	GPRC5A	4.07542	0.0650046	0.877114	0.0741119	0.940921	NA	12	12891559	12917937	G protein-coupled receptor class C group 5 member A [Source:HGNC Symbol;Acc:HGNC:9836]	protein_coding
ENSG00000013619.14	MAMLD1	3.07622	1.52466	2.37105	0.643028	0.520206	NA	X	150361422	150514178	mastermind like domain containing 1 [Source:HGNC Symbol;Acc:HGNC:2568]	protein_coding
ENSG00000013725.14	CD6	1.34479	-0.723263	2.49497	-0.289889	0.771901	NA	11	60971680	61020377	CD6 molecule [Source:HGNC Symbol;Acc:HGNC:1691]	protein_coding
ENSG00000013810.20	TACC3	3211.13	-0.186211	0.079361	-2.34637	0.018957	0.248855	4	1712891	1745171	transforming acidic coiled-coil containing protein 3 [Source:HGNC Symbol;Acc:HGNC:11524]	protein_coding
ENSG00000014123.10	UFL1	1200.6	0.200117	0.0650141	3.07805	0.00208361	0.0713149	6	96521595	96555276	UFM1 specific ligase 1 [Source:HGNC Symbol;Acc:HGNC:23039]	protein_coding
ENSG00000014138.9	POLA2	1113.95	0.0510772	0.0865052	0.590452	0.554887	0.913964	11	65261920	65305589	DNA polymerase alpha 2, accessory subunit [Source:HGNC Symbol;Acc:HGNC:30073]	protein_coding
ENSG00000014164.7	ZC3H3	343.456	-0.029742	0.104127	-0.285632	0.77516	0.972045	8	143437659	143541447	zinc finger CCCH-type containing 3 [Source:HGNC Symbol;Acc:HGNC:28972]	protein_coding
ENSG00000014216.16	CAPN1	1473.52	0.206244	0.123554	1.66926	0.0950651	0.53439	11	65180566	65212006	calpain 1 [Source:HGNC Symbol;Acc:HGNC:1476]	protein_coding
ENSG00000014257.16	ACP3	11.8098	0.115373	0.746109	0.154634	0.87711	NA	3	132317369	132368298	acid phosphatase 3 [Source:HGNC Symbol;Acc:HGNC:125]	protein_coding
ENSG00000014641.21	MDH1	4731.43	0.0479078	0.110237	0.434588	0.663861	0.945748	2	63588609	63607197	malate dehydrogenase 1 [Source:HGNC Symbol;Acc:HGNC:6970]	protein_coding
ENSG00000014824.14	SLC30A9	872.818	0.085614	0.10461	0.818415	0.41312	0.863372	4	41990502	42090461	solute carrier family 30 member 9 [Source:HGNC Symbol;Acc:HGNC:1329]	protein_coding
ENSG00000014914.21	MTMR11	2.18905	0	2.21139	0	1	NA	1	149928651	149936879	myotubularin related protein 11 [Source:HGNC Symbol;Acc:HGNC:24307]	protein_coding
ENSG00000014919.13	COX15	1160.86	-0.0921727	0.158885	-0.580123	0.561832	0.915798	10	99710868	99732127	cytochrome c oxidase assembly homolog COX15 [Source:HGNC Symbol;Acc:HGNC:2263]	protein_coding
ENSG00000015133.19	CCDC88C	2281.32	-0.204972	0.0597468	-3.43068	0.000602066	0.0326615	14	91271323	91417844	coiled-coil domain containing 88C [Source:HGNC Symbol;Acc:HGNC:19967]	protein_coding
ENSG00000015153.15	YAF2	193.877	-0.047828	0.34702	-0.137825	0.890379	0.996188	12	42157104	42238349	YY1 associated factor 2 [Source:HGNC Symbol;Acc:HGNC:17363]	protein_coding
ENSG00000015171.20	ZMYND11	177.172	1.34556	1.32002	1.01935	0.308036	0.80188	10	134465	254637	zinc finger MYND-type containing 11 [Source:HGNC Symbol;Acc:HGNC:16966]	protein_coding
ENSG00000015285.11	WAS	981.524	0.111819	0.145275	0.769708	0.441473	0.876188	X	48676596	48691427	WASP actin nucleation promoting factor [Source:HGNC Symbol;Acc:HGNC:12731]	protein_coding
ENSG00000015413.9	DPEP1	0.0864766	-1.04525	6.00582	-0.174039	0.861835	NA	16	89613308	89638456	dipeptidase 1 [Source:HGNC Symbol;Acc:HGNC:3002]	protein_coding
ENSG00000015475.19	BID	387.041	0.223861	0.164656	1.35956	0.173968	0.66045	22	17734138	17774770	BH3 interacting domain death agonist [Source:HGNC Symbol;Acc:HGNC:1050]	protein_coding
ENSG00000015479.20	MATR3	8942.68	0.1582	0.102018	1.5507	0.120975	0.584661	5	139293674	139331677	matrin 3 [Source:HGNC Symbol;Acc:HGNC:6912]	protein_coding
ENSG00000015520.15	NPC1L1	3.44947	0.0841531	0.712613	0.118091	0.905996	NA	7	44512535	44541330	NPC1 like intracellular cholesterol transporter 1 [Source:HGNC Symbol;Acc:HGNC:7898]	protein_coding
ENSG00000015532.10	XYLT2	296.154	1.15172	0.653754	1.76171	0.0781188	0.492609	17	50346126	50363138	xylosyltransferase 2 [Source:HGNC Symbol;Acc:HGNC:15517]	protein_coding
ENSG00000015568.13	RGPD5	63.1256	-3.14986	0.856806	-3.67628	0.000236656	0.0188044	2	109792758	109857705	RANBP2 like and GRIP domain containing 5 [Source:HGNC Symbol;Acc:HGNC:32418]	protein_coding
ENSG00000015592.16	STMN4	7.54439	1.77031	1.54985	1.14225	0.253351	NA	8	27235323	27258420	stathmin 4 [Source:HGNC Symbol;Acc:HGNC:16078]	protein_coding
ENSG00000015676.18	NUDCD3	1751.67	-0.0783326	0.0704336	-1.11215	0.266074	0.762115	7	44379119	44490658	NudC domain containing 3 [Source:HGNC Symbol;Acc:HGNC:22208]	protein_coding
ENSG00000016082.15	ISL1	0	NA	NA	NA	NA	NA	5	51383448	51394730	ISL LIM homeobox 1 [Source:HGNC Symbol;Acc:HGNC:6132]	protein_coding
ENSG00000016391.11	CHDH	29.1698	0.467675	0.538977	0.867707	0.385555	0.848168	3	53812335	53846419	choline dehydrogenase [Source:HGNC Symbol;Acc:HGNC:24288]	protein_coding
ENSG00000016402.13	IL20RA	1.62119	-0.0938665	2.31487	-0.0405494	0.967655	NA	6	136999971	137045180	interleukin 20 receptor subunit alpha [Source:HGNC Symbol;Acc:HGNC:6003]	protein_coding
ENSG00000016490.16	CLCA1	2.13222	0	2.88578	0	1	NA	1	86468368	86500259	chloride channel accessory 1 [Source:HGNC Symbol;Acc:HGNC:2015]	protein_coding
ENSG00000016602.9	CLCA4	0.0699111	0	6.00582	0	1	NA	1	86547078	86580754	chloride channel accessory 4 [Source:HGNC Symbol;Acc:HGNC:2018]	protein_coding
ENSG00000016864.19	GLT8D1	494.874	0.249688	0.119215	2.09443	0.0362218	0.350741	3	52694486	52706032	glycosyltransferase 8 domain containing 1 [Source:HGNC Symbol;Acc:HGNC:24870]	protein_coding
ENSG00000017260.20	ATP2C1	2081.39	-0.309461	0.131022	-2.3619	0.0181817	0.243891	3	130850595	131016712	ATPase secretory pathway Ca2+ transporting 1 [Source:HGNC Symbol;Acc:HGNC:13211]	protein_coding
ENSG00000017427.17	IGF1	356.651	2.05356	0.961578	2.13561	0.0327109	0.333227	12	102395874	102481744	insulin like growth factor 1 [Source:HGNC Symbol;Acc:HGNC:5464]	protein_coding
ENSG00000017483.15	SLC38A5	230.538	-0.398619	0.296897	-1.34262	0.179396	0.667754	X	48458537	48470260	solute carrier family 38 member 5 [Source:HGNC Symbol;Acc:HGNC:18070]	protein_coding
ENSG00000017797.13	RALBP1	1979.82	-0.00675828	0.0844091	-0.0800658	0.936185	1	18	9475009	9538114	ralA binding protein 1 [Source:HGNC Symbol;Acc:HGNC:9841]	protein_coding
ENSG00000018189.13	RUFY3	924.276	-0.218137	0.104997	-2.07756	0.0377498	0.357925	4	70704204	70808619	RUN and FYVE domain containing 3 [Source:HGNC Symbol;Acc:HGNC:30285]	protein_coding
ENSG00000018236.15	CNTN1	1.3955	-4.10709	2.60478	-1.57675	0.114853	NA	12	40692439	41072415	contactin 1 [Source:HGNC Symbol;Acc:HGNC:2171]	protein_coding
ENSG00000018280.17	SLC11A1	22.3059	0.821557	0.850511	0.965957	0.334066	0.821047	2	218382029	218396894	solute carrier family 11 member 1 [Source:HGNC Symbol;Acc:HGNC:10907]	protein_coding
ENSG00000018408.15	WWTR1	78.2882	0.369894	0.749317	0.493642	0.621559	0.932676	3	149517235	149736714	WW domain containing transcription regulator 1 [Source:HGNC Symbol;Acc:HGNC:24042]	protein_coding
ENSG00000018510.18	AGPS	982.622	-0.108607	0.0917935	-1.18317	0.236742	0.73731	2	177392746	177567024	alkylglycerone phosphate synthase [Source:HGNC Symbol;Acc:HGNC:327]	protein_coding
ENSG00000018607.7	ZNF806	0.196565	0	6.00582	0	1	NA	2	132304806	132326855	zinc finger protein 806 [Source:HGNC Symbol;Acc:HGNC:33228]	transcribed_unprocessed_pseudogene
ENSG00000018610.15	CXorf56	586.966	0.0140442	0.121886	0.115224	0.908268	0.998266	X	119538149	119565409	chromosome X open reading frame 56 [Source:HGNC Symbol;Acc:HGNC:26239]	protein_coding
ENSG00000018625.15	ATP1A2	1.65064	-1.12592	1.5578	-0.722761	0.469827	NA	1	160115759	160143591	ATPase Na+/K+ transporting subunit alpha 2 [Source:HGNC Symbol;Acc:HGNC:800]	protein_coding
ENSG00000018699.13	TTC27	609.449	0.219792	0.198811	1.10553	0.268928	0.763717	2	32628032	32821051	tetratricopeptide repeat domain 27 [Source:HGNC Symbol;Acc:HGNC:25986]	protein_coding
ENSG00000018869.17	ZNF582	5.53092	2.88386	1.5063	1.91453	0.0555525	NA	19	56375846	56393545	zinc finger protein 582 [Source:HGNC Symbol;Acc:HGNC:26421]	protein_coding
ENSG00000019102.12	VSIG2	0.292194	0	5.6013	0	1	NA	11	124747474	124752255	V-set and immunoglobulin domain containing 2 [Source:HGNC Symbol;Acc:HGNC:17149]	protein_coding
ENSG00000019144.19	PHLDB1	25.939	0.1725	0.444095	0.388431	0.697697	0.954959	11	118606440	118658031	pleckstrin homology like domain family B member 1 [Source:HGNC Symbol;Acc:HGNC:23697]	protein_coding
ENSG00000019169.11	MARCO	4.65416	4.28559	1.43344	2.98972	0.00279233	NA	2	118942194	118994660	macrophage receptor with collagenous structure [Source:HGNC Symbol;Acc:HGNC:6895]	protein_coding
ENSG00000019186.10	CYP24A1	0.883306	-0.909429	2.0663	-0.440125	0.659846	NA	20	54153446	54173986	cytochrome P450 family 24 subfamily A member 1 [Source:HGNC Symbol;Acc:HGNC:2602]	protein_coding
ENSG00000019485.13	PRDM11	212.229	-0.0758675	0.236133	-0.321291	0.74799	0.967047	11	45095806	45235110	PR/SET domain 11 [Source:HGNC Symbol;Acc:HGNC:13996]	protein_coding
ENSG00000019505.8	SYT13	1.53033	0.249237	1.29814	0.191994	0.847747	NA	11	45240302	45286341	synaptotagmin 13 [Source:HGNC Symbol;Acc:HGNC:14962]	protein_coding
ENSG00000019549.13	SNAI2	0.126656	-1.04527	6.00582	-0.174042	0.861832	NA	8	48917598	48921740	snail family transcriptional repressor 2 [Source:HGNC Symbol;Acc:HGNC:11094]	protein_coding
ENSG00000019582.16	CD74	51029.1	0.0507581	0.0978912	0.518516	0.604098	0.928193	5	150400041	150412969	CD74 molecule [Source:HGNC Symbol;Acc:HGNC:1697]	protein_coding
ENSG00000019991.18	HGF	0.670922	0	3.50277	0	1	NA	7	81699010	81770438	hepatocyte growth factor [Source:HGNC Symbol;Acc:HGNC:4893]	protein_coding
ENSG00000019995.6	ZRANB1	796.86	0.0380242	0.154892	0.245489	0.806078	0.97815	10	124942123	124988189	zinc finger RANBP2-type containing 1 [Source:HGNC Symbol;Acc:HGNC:18224]	protein_coding
ENSG00000020129.16	NCDN	940.521	0.106375	0.115501	0.920989	0.357056	0.833205	1	35557473	35567274	neurochondrin [Source:HGNC Symbol;Acc:HGNC:17597]	protein_coding
ENSG00000020181.18	ADGRA2	9.81544	-0.116021	0.851516	-0.136252	0.891622	NA	8	37784191	37844896	adhesion G protein-coupled receptor A2 [Source:HGNC Symbol;Acc:HGNC:17849]	protein_coding
ENSG00000020219.9	CCT8L1P	0	NA	NA	NA	NA	NA	7	152445477	152447150	chaperonin containing TCP1 subunit 8 like 1, pseudogene [Source:HGNC Symbol;Acc:HGNC:32153]	processed_pseudogene
ENSG00000020256.20	ZFP64	535.145	-0.0410593	0.116362	-0.352859	0.724194	0.961715	20	52051663	52204308	ZFP64 zinc finger protein [Source:HGNC Symbol;Acc:HGNC:15940]	protein_coding
ENSG00000020426.11	MNAT1	444.779	0.0326197	0.103634	0.31476	0.752944	0.967506	14	60734742	60969965	MNAT1 component of CDK activating kinase [Source:HGNC Symbol;Acc:HGNC:7181]	protein_coding
ENSG00000020577.14	SAMD4A	9.27646	-0.939608	1.44874	-0.648569	0.516617	NA	14	54566117	54793315	sterile alpha motif domain containing 4A [Source:HGNC Symbol;Acc:HGNC:23023]	protein_coding
ENSG00000020633.19	RUNX3	2736.38	-0.161659	0.135106	-1.19654	0.231487	0.731274	1	24899511	24965121	RUNX family transcription factor 3 [Source:HGNC Symbol;Acc:HGNC:10473]	protein_coding
ENSG00000020922.13	MRE11	669.899	-0.208412	0.0982233	-2.12182	0.0338526	0.339531	11	94415570	94493885	MRE11 homolog, double strand break repair nuclease [Source:HGNC Symbol;Acc:HGNC:7230]	protein_coding
ENSG00000021300.14	PLEKHB1	28.8813	0.146888	0.561581	0.261561	0.79366	0.974411	11	73646178	73662819	pleckstrin homology domain containing B1 [Source:HGNC Symbol;Acc:HGNC:19079]	protein_coding
ENSG00000021355.13	SERPINB1	8.77488	0.405614	0.756113	0.536446	0.59165	NA	6	2832332	2841959	serpin family B member 1 [Source:HGNC Symbol;Acc:HGNC:3311]	protein_coding
ENSG00000021461.17	CYP3A43	1.41748	0.590469	1.91801	0.307855	0.758192	NA	7	99828013	99866102	cytochrome P450 family 3 subfamily A member 43 [Source:HGNC Symbol;Acc:HGNC:17450]	protein_coding
ENSG00000021488.13	SLC7A9	1.66605	-1.36255	1.47047	-0.926609	0.354129	NA	19	32830509	32869767	solute carrier family 7 member 9 [Source:HGNC Symbol;Acc:HGNC:11067]	protein_coding
ENSG00000021574.13	SPAST	701.754	0.0159848	0.13867	0.115272	0.908229	0.998266	2	32063556	32157637	spastin [Source:HGNC Symbol;Acc:HGNC:11233]	protein_coding
ENSG00000021645.20	NRXN3	117.758	0.361826	0.29665	1.21971	0.222575	0.720492	14	78170373	79868291	neurexin 3 [Source:HGNC Symbol;Acc:HGNC:8010]	protein_coding
ENSG00000021762.20	OSBPL5	0.444888	0.59518	5.34277	0.111399	0.9113	NA	11	3087107	3166739	oxysterol binding protein like 5 [Source:HGNC Symbol;Acc:HGNC:16392]	protein_coding
ENSG00000021776.11	AQR	1093.17	0.0383672	0.139885	0.274277	0.783872	0.972943	15	34851782	34969742	aquarius intron-binding spliceosomal factor [Source:HGNC Symbol;Acc:HGNC:29513]	protein_coding
ENSG00000021826.17	CPS1	80.3575	-0.13493	0.611614	-0.220612	0.825394	0.983195	2	210477682	210679107	carbamoyl-phosphate synthase 1 [Source:HGNC Symbol;Acc:HGNC:2323]	protein_coding
ENSG00000021852.13	C8B	0.0532821	0	6.00582	0	1	NA	1	56929207	56966140	complement C8 beta chain [Source:HGNC Symbol;Acc:HGNC:1353]	protein_coding
ENSG00000022267.19	FHL1	1.02778	3.79	2.59598	1.45995	0.144305	NA	X	136146702	136211359	four and a half LIM domains 1 [Source:HGNC Symbol;Acc:HGNC:3702]	protein_coding
ENSG00000022277.13	RTF2	2169.23	0.0131203	0.0523647	0.250556	0.802158	0.976375	20	56468585	56519449	replication termination factor 2 [Source:HGNC Symbol;Acc:HGNC:15890]	protein_coding
ENSG00000022355.18	GABRA1	0.351979	0	6.00582	0	1	NA	5	161847063	161899981	gamma-aminobutyric acid type A receptor subunit alpha1 [Source:HGNC Symbol;Acc:HGNC:4075]	protein_coding
ENSG00000022556.16	NLRP2	733.883	-0.0976082	0.12487	-0.781676	0.434405	0.872426	19	54953130	55001142	NLR family pyrin domain containing 2 [Source:HGNC Symbol;Acc:HGNC:22948]	protein_coding
ENSG00000022567.10	SLC45A4	84.3081	-0.213934	0.342176	-0.625214	0.53183	0.908293	8	141207166	141308305	solute carrier family 45 member 4 [Source:HGNC Symbol;Acc:HGNC:29196]	protein_coding
ENSG00000022840.16	RNF10	2654.91	0.0311075	0.158073	0.196793	0.84399	0.98688	12	120533480	120577588	ring finger protein 10 [Source:HGNC Symbol;Acc:HGNC:10055]	protein_coding
ENSG00000022976.16	ZNF839	251.635	0.217139	0.16326	1.33002	0.183511	0.672876	14	102317377	102342702	zinc finger protein 839 [Source:HGNC Symbol;Acc:HGNC:20345]	protein_coding
ENSG00000023041.11	ZDHHC6	842.1	-0.0886757	0.1336	-0.663741	0.506856	0.90289	10	112424428	112446917	zinc finger DHHC-type palmitoyltransferase 6 [Source:HGNC Symbol;Acc:HGNC:19160]	protein_coding
ENSG00000023171.18	GRAMD1B	272.06	0.313628	0.336468	0.932118	0.351275	0.829405	11	123358428	123627774	GRAM domain containing 1B [Source:HGNC Symbol;Acc:HGNC:29214]	protein_coding
ENSG00000023191.17	RNH1	1420.81	-0.0339169	0.0741097	-0.457658	0.647198	0.940731	11	494512	507300	ribonuclease/angiogenin inhibitor 1 [Source:HGNC Symbol;Acc:HGNC:10074]	protein_coding
ENSG00000023228.14	NDUFS1	2653.08	0.0480706	0.0607891	0.790776	0.429074	0.870097	2	206114817	206159509	NADH:ubiquinone oxidoreductase core subunit S1 [Source:HGNC Symbol;Acc:HGNC:7707]	protein_coding
ENSG00000023287.13	RB1CC1	907.185	-0.287862	0.133585	-2.15489	0.0311703	0.325816	8	52622458	52745843	RB1 inducible coiled-coil 1 [Source:HGNC Symbol;Acc:HGNC:15574]	protein_coding
ENSG00000023318.8	ERP44	2111.67	-0.153676	0.0654572	-2.34773	0.0188882	0.248192	9	99979185	100099000	endoplasmic reticulum protein 44 [Source:HGNC Symbol;Acc:HGNC:18311]	protein_coding
ENSG00000023330.15	ALAS1	1375	0.10372	0.0685179	1.51376	0.130085	0.598296	3	52198086	52214327	5'-aminolevulinate synthase 1 [Source:HGNC Symbol;Acc:HGNC:396]	protein_coding
ENSG00000023445.16	BIRC3	3529.13	0.934096	0.170619	5.47476	4.3811e-08	3.11473e-05	11	102317450	102339403	baculoviral IAP repeat containing 3 [Source:HGNC Symbol;Acc:HGNC:591]	protein_coding
ENSG00000023516.9	AKAP11	1831.32	-0.121473	0.107036	-1.13487	0.256429	0.752674	13	42272152	42323261	A-kinase anchoring protein 11 [Source:HGNC Symbol;Acc:HGNC:369]	protein_coding
ENSG00000023572.10	GLRX2	170.514	0.0491123	0.179514	0.273584	0.784404	0.972971	1	193090866	193106114	glutaredoxin 2 [Source:HGNC Symbol;Acc:HGNC:16065]	protein_coding
ENSG00000023608.5	SNAPC1	235.646	0.0818061	0.120742	0.677531	0.498069	0.901019	14	61762420	61796428	small nuclear RNA activating complex polypeptide 1 [Source:HGNC Symbol;Acc:HGNC:11134]	protein_coding
ENSG00000023697.13	DERA	308.774	-0.414139	0.187117	-2.21326	0.0268796	0.303841	12	15911302	16037381	deoxyribose-phosphate aldolase [Source:HGNC Symbol;Acc:HGNC:24269]	protein_coding
ENSG00000023734.11	STRAP	3036.58	0.00891959	0.0678908	0.131381	0.895474	0.996188	12	15882387	15903478	serine/threonine kinase receptor associated protein [Source:HGNC Symbol;Acc:HGNC:30796]	protein_coding
ENSG00000023839.12	ABCC2	26.9879	0.141268	0.565129	0.249975	0.802607	0.976458	10	99782640	99852594	ATP binding cassette subfamily C member 2 [Source:HGNC Symbol;Acc:HGNC:53]	protein_coding
ENSG00000023892.11	DEF6	502.984	0.0205629	0.148805	0.138187	0.890093	0.996188	6	35297818	35321771	DEF6 guanine nucleotide exchange factor [Source:HGNC Symbol;Acc:HGNC:2760]	protein_coding
ENSG00000023902.14	PLEKHO1	433.063	-0.163562	0.214115	-0.763899	0.444928	0.878282	1	150149183	150164720	pleckstrin homology domain containing O1 [Source:HGNC Symbol;Acc:HGNC:24310]	protein_coding
ENSG00000023909.10	GCLM	264.583	0.0754577	0.260209	0.289989	0.771824	0.971262	1	93885199	93909456	glutamate-cysteine ligase modifier subunit [Source:HGNC Symbol;Acc:HGNC:4312]	protein_coding
ENSG00000024048.11	UBR2	989.621	-0.00468733	0.079504	-0.0589572	0.952986	1	6	42564029	42693505	ubiquitin protein ligase E3 component n-recognin 2 [Source:HGNC Symbol;Acc:HGNC:21289]	protein_coding
ENSG00000024422.12	EHD2	7.2295	-5.1807	1.88031	-2.75523	0.00586509	NA	19	47713422	47743134	EH domain containing 2 [Source:HGNC Symbol;Acc:HGNC:3243]	protein_coding
ENSG00000024526.17	DEPDC1	747.675	-0.23855	0.140822	-1.69399	0.090268	0.525288	1	68474152	68497221	DEP domain containing 1 [Source:HGNC Symbol;Acc:HGNC:22949]	protein_coding
ENSG00000024862.18	CCDC28A	252.987	-0.0711085	0.146502	-0.485376	0.627409	0.933706	6	138773769	138793319	coiled-coil domain containing 28A [Source:HGNC Symbol;Acc:HGNC:21098]	protein_coding
ENSG00000025039.15	RRAGD	69.9205	-1.07813	0.900173	-1.19769	0.231037	0.730023	6	89364616	89412273	Ras related GTP binding D [Source:HGNC Symbol;Acc:HGNC:19903]	protein_coding
ENSG00000025156.13	HSF2	508.635	-0.059174	0.10459	-0.565772	0.571549	0.919987	6	122399551	122433119	heat shock transcription factor 2 [Source:HGNC Symbol;Acc:HGNC:5225]	protein_coding
ENSG00000025293.17	PHF20	1412.12	-0.0443372	0.132976	-0.333422	0.738816	0.965274	20	35771974	35950370	PHD finger protein 20 [Source:HGNC Symbol;Acc:HGNC:16098]	protein_coding
ENSG00000025423.11	HSD17B6	127.357	0.0751424	0.499951	0.150299	0.880528	0.994807	12	56752161	56787790	hydroxysteroid 17-beta dehydrogenase 6 [Source:HGNC Symbol;Acc:HGNC:23316]	protein_coding
ENSG00000025434.19	NR1H3	69.3249	-0.217651	0.322136	-0.67565	0.499263	0.901065	11	47248300	47269033	nuclear receptor subfamily 1 group H member 3 [Source:HGNC Symbol;Acc:HGNC:7966]	protein_coding
ENSG00000025708.14	TYMP	173.729	-0.930489	0.86715	-1.07304	0.283252	0.777155	22	50525752	50530032	thymidine phosphorylase [Source:HGNC Symbol;Acc:HGNC:3148]	protein_coding
ENSG00000025770.19	NCAPH2	1567.22	-0.106189	0.123257	-0.861528	0.388948	0.850022	22	50508224	50524780	non-SMC condensin II complex subunit H2 [Source:HGNC Symbol;Acc:HGNC:25071]	protein_coding
ENSG00000025772.8	TOMM34	1591.89	0.114071	0.0790036	1.44387	0.148777	0.625799	20	44942130	44960397	translocase of outer mitochondrial membrane 34 [Source:HGNC Symbol;Acc:HGNC:15746]	protein_coding
ENSG00000025796.14	SEC63	2798.77	-0.00744676	0.0857325	-0.0868604	0.930782	1	6	107867756	107958208	SEC63 homolog, protein translocation regulator [Source:HGNC Symbol;Acc:HGNC:21082]	protein_coding
ENSG00000025800.14	KPNA6	1827.29	0.0119452	0.120777	0.0989025	0.921216	0.999765	1	32108056	32176563	karyopherin subunit alpha 6 [Source:HGNC Symbol;Acc:HGNC:6399]	protein_coding
ENSG00000026025.16	VIM	881.835	0.364938	0.265862	1.37266	0.169857	0.655365	10	17228241	17237593	vimentin [Source:HGNC Symbol;Acc:HGNC:12692]	protein_coding
ENSG00000026036.22	RTEL1-TNFRSF6B	236.513	0.523132	0.178874	2.92458	0.00344917	0.095867	20	63659300	63698684	RTEL1-TNFRSF6B readthrough (NMD candidate) [Source:HGNC Symbol;Acc:HGNC:44095]	protein_coding
ENSG00000026103.22	FAS	472.793	0.85737	0.540053	1.58757	0.112384	0.566872	10	88990531	89017059	Fas cell surface death receptor [Source:HGNC Symbol;Acc:HGNC:11920]	protein_coding
ENSG00000026297.16	RNASET2	606.136	-0.315242	0.193173	-1.63192	0.102697	0.547447	6	166922113	166957191	ribonuclease T2 [Source:HGNC Symbol;Acc:HGNC:21686]	protein_coding
ENSG00000026508.20	CD44	193.542	-0.0842528	1.71693	-0.0490719	0.960862	1	11	35138882	35232402	CD44 molecule (Indian blood group) [Source:HGNC Symbol;Acc:HGNC:1681]	protein_coding
ENSG00000026559.14	KCNG1	4.64891	-0.123292	1.13352	-0.108769	0.913386	NA	20	51003656	51023107	potassium voltage-gated channel modifier subfamily G member 1 [Source:HGNC Symbol;Acc:HGNC:6248]	protein_coding
ENSG00000026652.15	AGPAT4	51.1091	1.50855	0.627745	2.40313	0.0162552	0.231132	6	161129967	161274061	1-acylglycerol-3-phosphate O-acyltransferase 4 [Source:HGNC Symbol;Acc:HGNC:20885]	protein_coding
ENSG00000026751.17	SLAMF7	1616.36	-0.162464	0.214838	-0.75622	0.449518	0.880925	1	160739057	160754821	SLAM family member 7 [Source:HGNC Symbol;Acc:HGNC:21394]	protein_coding
ENSG00000026950.17	BTN3A1	371.825	0.422133	0.13268	3.18159	0.0014647	0.0575152	6	26402237	26415208	butyrophilin subfamily 3 member A1 [Source:HGNC Symbol;Acc:HGNC:1138]	protein_coding
ENSG00000027001.10	MIPEP	218.151	0.226792	0.168465	1.34622	0.178231	0.665265	13	23730189	23889400	mitochondrial intermediate peptidase [Source:HGNC Symbol;Acc:HGNC:7104]	protein_coding
ENSG00000027075.15	PRKCH	723.078	-0.245953	0.376604	-0.653081	0.513704	0.904826	14	61187559	61550976	protein kinase C eta [Source:HGNC Symbol;Acc:HGNC:9403]	protein_coding
ENSG00000027644.5	INSRR	0.231285	0	6.00582	0	1	NA	1	156840063	156859117	insulin receptor related receptor [Source:HGNC Symbol;Acc:HGNC:6093]	protein_coding
ENSG00000027697.15	IFNGR1	1058.22	-0.108722	0.0658562	-1.65089	0.0987602	0.542461	6	137197485	137219449	interferon gamma receptor 1 [Source:HGNC Symbol;Acc:HGNC:5439]	protein_coding
ENSG00000027847.14	B4GALT7	419.666	0.0710928	0.106991	0.664476	0.506386	0.90289	5	177600132	177610330	beta-1,4-galactosyltransferase 7 [Source:HGNC Symbol;Acc:HGNC:930]	protein_coding
ENSG00000027869.12	SH2D2A	50.1439	0	1.67843	0	1	1	1	156806243	156816848	SH2 domain containing 2A [Source:HGNC Symbol;Acc:HGNC:10821]	protein_coding
ENSG00000028116.18	VRK2	599.911	0.152118	0.0802518	1.89551	0.058025	0.432061	2	57907629	58159920	VRK serine/threonine kinase 2 [Source:HGNC Symbol;Acc:HGNC:12719]	protein_coding
ENSG00000028137.19	TNFRSF1B	322.343	-0.599397	0.313186	-1.91387	0.0556368	0.424542	1	12166991	12209228	TNF receptor superfamily member 1B [Source:HGNC Symbol;Acc:HGNC:11917]	protein_coding
ENSG00000028203.18	VEZT	1220.22	-0.0928773	0.141206	-0.657741	0.510704	0.903782	12	95217746	95302799	vezatin, adherens junctions transmembrane protein [Source:HGNC Symbol;Acc:HGNC:18258]	protein_coding
ENSG00000028277.21	POU2F2	3790.18	-0.0615766	0.0879145	-0.700414	0.483669	0.894863	19	42086110	42196585	POU class 2 homeobox 2 [Source:HGNC Symbol;Acc:HGNC:9213]	protein_coding
ENSG00000028310.18	BRD9	1368.57	0.118561	0.111347	1.06479	0.286972	0.779022	5	850291	892801	bromodomain containing 9 [Source:HGNC Symbol;Acc:HGNC:25818]	protein_coding
ENSG00000028528.15	SNX1	1774.65	0.0559437	0.127769	0.437852	0.661494	0.945337	15	64094123	64146090	sorting nexin 1 [Source:HGNC Symbol;Acc:HGNC:11172]	protein_coding
ENSG00000028839.10	TBPL1	461.454	-0.131593	0.120174	-1.09502	0.273506	0.768954	6	133952170	133990432	TATA-box binding protein like 1 [Source:HGNC Symbol;Acc:HGNC:11589]	protein_coding
ENSG00000029153.14	ARNTL2	516.079	0.774861	0.764577	1.01345	0.310845	0.803472	12	27332854	27425289	aryl hydrocarbon receptor nuclear translocator like 2 [Source:HGNC Symbol;Acc:HGNC:18984]	protein_coding
ENSG00000029363.17	BCLAF1	6545.04	0.0189304	0.0749125	0.2527	0.8005	0.976093	6	136256627	136289851	BCL2 associated transcription factor 1 [Source:HGNC Symbol;Acc:HGNC:16863]	protein_coding
ENSG00000029364.12	SLC39A9	2618.84	-0.251828	0.0810694	-3.10633	0.00189428	0.0671598	14	69398015	69462390	solute carrier family 39 member 9 [Source:HGNC Symbol;Acc:HGNC:20182]	protein_coding
ENSG00000029534.21	ANK1	29.3092	-0.793763	0.533374	-1.48819	0.1367	0.608616	8	41653220	41896762	ankyrin 1 [Source:HGNC Symbol;Acc:HGNC:492]	protein_coding
ENSG00000029559.7	IBSP	0.0448567	0	6.00582	0	1	NA	4	87799554	87812435	integrin binding sialoprotein [Source:HGNC Symbol;Acc:HGNC:5341]	protein_coding
ENSG00000029639.11	TFB1M	285.901	0.190507	0.170759	1.11565	0.264574	0.760823	6	155256134	155314493	transcription factor B1, mitochondrial [Source:HGNC Symbol;Acc:HGNC:17037]	protein_coding
ENSG00000029725.17	RABEP1	2474.01	0.0629972	0.0670822	0.939104	0.347677	0.826797	17	5282265	5386340	rabaptin, RAB GTPase binding effector protein 1 [Source:HGNC Symbol;Acc:HGNC:17677]	protein_coding
ENSG00000029993.15	HMGB3	1624.63	-0.053426	0.0753951	-0.708614	0.478564	0.892355	X	150980509	150990771	high mobility group box 3 [Source:HGNC Symbol;Acc:HGNC:5004]	protein_coding
ENSG00000030066.13	NUP160	2409.08	0.0808221	0.0651522	1.24051	0.214786	0.712138	11	47778087	47848555	nucleoporin 160 [Source:HGNC Symbol;Acc:HGNC:18017]	protein_coding
ENSG00000030110.13	BAK1	857.902	-0.0337275	0.0792319	-0.425681	0.67034	0.946963	6	33572547	33580293	BCL2 antagonist/killer 1 [Source:HGNC Symbol;Acc:HGNC:949]	protein_coding
ENSG00000030304.14	MUSK	1.1968	2.682	2.46002	1.09023	0.27561	NA	9	110668779	110806558	muscle associated receptor tyrosine kinase [Source:HGNC Symbol;Acc:HGNC:7525]	protein_coding
ENSG00000030419.16	IKZF2	2014.35	-0.236757	0.416072	-0.56903	0.569336	0.918529	2	212999691	213152427	IKAROS family zinc finger 2 [Source:HGNC Symbol;Acc:HGNC:13177]	protein_coding
ENSG00000030582.18	GRN	1614.88	-0.309892	0.125377	-2.47169	0.0134477	0.210977	17	44345246	44353106	granulin precursor [Source:HGNC Symbol;Acc:HGNC:4601]	protein_coding
ENSG00000031003.10	FAM13B	1846.54	-0.138794	0.0788995	-1.75912	0.078557	0.493802	5	137937960	138051961	family with sequence similarity 13 member B [Source:HGNC Symbol;Acc:HGNC:1335]	protein_coding
ENSG00000031081.11	ARHGAP31	240.252	0.923568	0.843327	1.09515	0.273451	0.768954	3	119294383	119420714	Rho GTPase activating protein 31 [Source:HGNC Symbol;Acc:HGNC:29216]	protein_coding
ENSG00000031691.7	CENPQ	223.157	-0.214446	0.114816	-1.86773	0.0617995	0.444543	6	49463370	49493107	centromere protein Q [Source:HGNC Symbol;Acc:HGNC:21347]	protein_coding
ENSG00000031698.13	SARS1	4095.53	-0.0524444	0.0556942	-0.941649	0.346372	0.825885	1	109213918	109238182	seryl-tRNA synthetase 1 [Source:HGNC Symbol;Acc:HGNC:10537]	protein_coding
ENSG00000031823.14	RANBP3	1277.85	-0.205234	0.210728	-0.973926	0.330093	0.817546	19	5916139	5978142	RAN binding protein 3 [Source:HGNC Symbol;Acc:HGNC:9850]	protein_coding
ENSG00000032219.19	ARID4A	715.382	0.328132	0.305538	1.07395	0.282846	0.777155	14	58298504	58373887	AT-rich interaction domain 4A [Source:HGNC Symbol;Acc:HGNC:9885]	protein_coding
ENSG00000032389.13	EIPR1	529.959	0.0631277	0.134424	0.469617	0.638629	0.937957	2	3188925	3377830	EARP complex and GARP complex interacting protein 1 [Source:HGNC Symbol;Acc:HGNC:12383]	protein_coding
ENSG00000032444.17	PNPLA6	822.9	0.609168	0.20495	2.97228	0.00295596	0.0897283	19	7534004	7561764	patatin like phospholipase domain containing 6 [Source:HGNC Symbol;Acc:HGNC:16268]	protein_coding
ENSG00000032742.18	IFT88	94.314	0.451154	0.277704	1.62458	0.104251	0.550088	13	20567138	20691444	intraflagellar transport 88 [Source:HGNC Symbol;Acc:HGNC:20606]	protein_coding
ENSG00000033011.13	ALG1	612.143	0.0459115	0.113829	0.403337	0.6867	0.951633	16	5033923	5087379	ALG1 chitobiosyldiphosphodolichol beta-mannosyltransferase [Source:HGNC Symbol;Acc:HGNC:18294]	protein_coding
ENSG00000033030.15	ZCCHC8	1081.69	-0.0116006	0.0933641	-0.124252	0.901116	0.996894	12	122471599	122501073	zinc finger CCHC-type containing 8 [Source:HGNC Symbol;Acc:HGNC:25265]	protein_coding
ENSG00000033050.9	ABCF2	1345.85	0.0504976	0.11767	0.429147	0.667816	0.946217	7	151211484	151227205	ATP binding cassette subfamily F member 2 [Source:HGNC Symbol;Acc:HGNC:71]	protein_coding
ENSG00000033100.16	CHPF2	686.869	-0.17843	0.172439	-1.03474	0.300788	0.794185	7	151232489	151238827	chondroitin polymerizing factor 2 [Source:HGNC Symbol;Acc:HGNC:29270]	protein_coding
ENSG00000033122.21	LRRC7	10.8539	0.832682	0.615396	1.35308	0.176029	NA	1	69567922	70151945	leucine rich repeat containing 7 [Source:HGNC Symbol;Acc:HGNC:18531]	protein_coding
ENSG00000033170.17	FUT8	575.613	-0.283788	0.123206	-2.30336	0.0212584	0.266876	14	65410592	65744121	fucosyltransferase 8 [Source:HGNC Symbol;Acc:HGNC:4019]	protein_coding
ENSG00000033178.13	UBA6	1216.46	-0.187163	0.194961	-0.959999	0.337056	0.822132	4	67612652	67701155	ubiquitin like modifier activating enzyme 6 [Source:HGNC Symbol;Acc:HGNC:25581]	protein_coding
ENSG00000033327.13	GAB2	33.132	0.122421	0.444674	0.275305	0.783082	0.972882	11	78215293	78418348	GRB2 associated binding protein 2 [Source:HGNC Symbol;Acc:HGNC:14458]	protein_coding
ENSG00000033627.17	ATP6V0A1	228.164	-0.947576	0.710916	-1.33289	0.182567	0.67256	17	42458844	42522582	ATPase H+ transporting V0 subunit a1 [Source:HGNC Symbol;Acc:HGNC:865]	protein_coding
ENSG00000033800.14	PIAS1	1142.04	-0.270266	0.136537	-1.97944	0.0477665	0.396198	15	68054309	68198603	protein inhibitor of activated STAT 1 [Source:HGNC Symbol;Acc:HGNC:2752]	protein_coding
ENSG00000033867.16	SLC4A7	866.713	0.0023963	0.213239	0.0112376	0.991034	1	3	27372721	27484420	solute carrier family 4 member 7 [Source:HGNC Symbol;Acc:HGNC:11033]	protein_coding
ENSG00000034053.14	APBA2	2.04562	0.293879	1.29841	0.226338	0.820938	NA	15	28884483	29118315	amyloid beta precursor protein binding family A member 2 [Source:HGNC Symbol;Acc:HGNC:579]	protein_coding
ENSG00000034152.19	MAP2K3	672.965	0.0181784	0.12349	0.147206	0.88297	0.995007	17	21284672	21315232	mitogen-activated protein kinase kinase 3 [Source:HGNC Symbol;Acc:HGNC:6843]	protein_coding
ENSG00000034239.11	EFCAB1	0.0442816	0	6.00582	0	1	NA	8	48710789	48735311	EF-hand calcium binding domain 1 [Source:HGNC Symbol;Acc:HGNC:25678]	protein_coding
ENSG00000034510.6	TMSB10	5294.5	-0.0751126	0.0634141	-1.18448	0.236224	0.73731	2	84905656	84906671	thymosin beta 10 [Source:HGNC Symbol;Acc:HGNC:11879]	protein_coding
ENSG00000034533.12	ASTE1	189.712	0.0217872	0.166095	0.131174	0.895638	0.996188	3	131013875	131027649	asteroid homolog 1 [Source:HGNC Symbol;Acc:HGNC:25021]	protein_coding
ENSG00000034677.13	RNF19A	1110.51	-0.646708	0.426746	-1.51544	0.129661	0.596953	8	100257060	100336218	ring finger protein 19A, RBR E3 ubiquitin protein ligase [Source:HGNC Symbol;Acc:HGNC:13432]	protein_coding
ENSG00000034693.15	PEX3	512.214	-0.460251	0.167603	-2.74607	0.00603132	0.134937	6	143450805	143490616	peroxisomal biogenesis factor 3 [Source:HGNC Symbol;Acc:HGNC:8858]	protein_coding
ENSG00000034713.8	GABARAPL2	1648.25	-0.131083	0.0686129	-1.91047	0.0560729	0.426242	16	75566375	75577881	GABA type A receptor associated protein like 2 [Source:HGNC Symbol;Acc:HGNC:13291]	protein_coding
ENSG00000034971.17	MYOC	1.45599	0.686589	1.20653	0.569062	0.569314	NA	1	171635417	171652688	myocilin [Source:HGNC Symbol;Acc:HGNC:7610]	protein_coding
ENSG00000035115.22	SH3YL1	58.9487	0.20718	0.34231	0.60524	0.545019	0.911605	2	217730	266398	SH3 and SYLF domain containing 1 [Source:HGNC Symbol;Acc:HGNC:29546]	protein_coding
ENSG00000035141.8	FAM136A	1554.7	-0.116991	0.0622684	-1.87881	0.06027	0.440307	2	70295975	70302090	family with sequence similarity 136 member A [Source:HGNC Symbol;Acc:HGNC:25911]	protein_coding
ENSG00000035403.18	VCL	560.681	-0.0891618	0.176813	-0.504273	0.61407	0.931714	10	73995193	74121363	vinculin [Source:HGNC Symbol;Acc:HGNC:12665]	protein_coding
ENSG00000035499.13	DEPDC1B	1005.73	-0.177686	0.0757505	-2.34567	0.0189929	0.249083	5	60596912	60700190	DEP domain containing 1B [Source:HGNC Symbol;Acc:HGNC:24902]	protein_coding
ENSG00000035664.11	DAPK2	68.6593	-0.339031	0.558788	-0.606725	0.544034	0.91131	15	63907036	64072033	death associated protein kinase 2 [Source:HGNC Symbol;Acc:HGNC:2675]	protein_coding
ENSG00000035681.9	NSMAF	868.721	0.279096	0.101876	2.73956	0.00615211	0.13644	8	58583508	58659853	neutral sphingomyelinase activation associated factor [Source:HGNC Symbol;Acc:HGNC:8017]	protein_coding
ENSG00000035687.10	ADSS2	983.941	0.0983418	0.0811482	1.21188	0.225559	0.724406	1	244408494	244451909	adenylosuccinate synthase 2 [Source:HGNC Symbol;Acc:HGNC:292]	protein_coding
ENSG00000035720.8	STAP1	767.942	0.200942	0.0962899	2.08685	0.0369019	0.353776	4	67558727	67607337	signal transducing adaptor family member 1 [Source:HGNC Symbol;Acc:HGNC:24133]	protein_coding
ENSG00000035862.12	TIMP2	0.166604	0	6.00582	0	1	NA	17	78852977	78925387	TIMP metallopeptidase inhibitor 2 [Source:HGNC Symbol;Acc:HGNC:11821]	protein_coding
ENSG00000035928.16	RFC1	2349.64	0.0993075	0.215962	0.459839	0.645632	0.940377	4	39287456	39366375	replication factor C subunit 1 [Source:HGNC Symbol;Acc:HGNC:9969]	protein_coding
ENSG00000036054.13	TBC1D23	538.585	-0.443574	0.203148	-2.18351	0.0289986	0.315116	3	100260992	100325251	TBC1 domain family member 23 [Source:HGNC Symbol;Acc:HGNC:25622]	protein_coding
ENSG00000036257.13	CUL3	2726.63	-0.0183757	0.0885367	-0.207549	0.835581	0.985275	2	224470150	224585397	cullin 3 [Source:HGNC Symbol;Acc:HGNC:2553]	protein_coding
ENSG00000036448.10	MYOM2	20.5868	0.467941	0.433586	1.07924	0.280483	0.776897	8	2045046	2165552	myomesin 2 [Source:HGNC Symbol;Acc:HGNC:7614]	protein_coding
ENSG00000036473.8	OTC	0.0750031	0	6.00582	0	1	NA	X	38352586	38421446	ornithine carbamoyltransferase [Source:HGNC Symbol;Acc:HGNC:8512]	protein_coding
ENSG00000036530.9	CYP46A1	11.5417	0.0548635	0.679483	0.0807429	0.935646	NA	14	99684298	99727301	cytochrome P450 family 46 subfamily A member 1 [Source:HGNC Symbol;Acc:HGNC:2641]	protein_coding
ENSG00000036549.13	ZZZ3	1591.87	-0.145613	0.104298	-1.39612	0.16268	0.644272	1	77562416	77683419	zinc finger ZZ-type containing 3 [Source:HGNC Symbol;Acc:HGNC:24523]	protein_coding
ENSG00000036565.15	SLC18A1	0.234507	-1.08888	6.00582	-0.181305	0.856128	NA	8	20144855	20183206	solute carrier family 18 member A1 [Source:HGNC Symbol;Acc:HGNC:10934]	protein_coding
ENSG00000036672.16	USP2	272.534	-0.0963515	0.146458	-0.65788	0.510615	0.903782	11	119355215	119381711	ubiquitin specific peptidase 2 [Source:HGNC Symbol;Acc:HGNC:12618]	protein_coding
ENSG00000036828.17	CASR	9.91798	-0.846857	0.725971	-1.16652	0.243405	NA	3	122183668	122291629	calcium sensing receptor [Source:HGNC Symbol;Acc:HGNC:1514]	protein_coding
ENSG00000037042.9	TUBG2	135.078	0.11087	0.174364	0.635854	0.524872	0.908081	17	42659284	42667006	tubulin gamma 2 [Source:HGNC Symbol;Acc:HGNC:12419]	protein_coding
ENSG00000037241.7	RPL26L1	834.192	-0.231803	0.147113	-1.57568	0.1151	0.573293	5	172958729	172969771	ribosomal protein L26 like 1 [Source:HGNC Symbol;Acc:HGNC:17050]	protein_coding
ENSG00000037280.16	FLT4	2.5024	0.42078	1.16465	0.361294	0.71788	NA	5	180601506	180649624	fms related receptor tyrosine kinase 4 [Source:HGNC Symbol;Acc:HGNC:3767]	protein_coding
ENSG00000037474.15	NSUN2	4934.93	0.0742806	0.0744419	0.997834	0.31836	0.807892	5	6599239	6633291	NOP2/Sun RNA methyltransferase 2 [Source:HGNC Symbol;Acc:HGNC:25994]	protein_coding
ENSG00000037637.11	FBXO42	561.748	-0.105733	0.132919	-0.795463	0.426344	0.868283	1	16246840	16352480	F-box protein 42 [Source:HGNC Symbol;Acc:HGNC:29249]	protein_coding
ENSG00000037749.13	MFAP3	714.325	-0.265509	0.185497	-1.43134	0.152333	0.630429	5	154038959	154220478	microfibril associated protein 3 [Source:HGNC Symbol;Acc:HGNC:7034]	protein_coding
ENSG00000037757.14	MRI1	359.427	0.181612	0.119707	1.51714	0.129231	0.596519	19	13764522	13774282	methylthioribose-1-phosphate isomerase 1 [Source:HGNC Symbol;Acc:HGNC:28469]	protein_coding
ENSG00000037897.17	METTL1	251.329	0.423482	0.149726	2.82838	0.00467843	0.113662	12	57768471	57772119	methyltransferase like 1 [Source:HGNC Symbol;Acc:HGNC:7030]	protein_coding
ENSG00000037965.6	HOXC8	0.0859069	-1.04525	6.00582	-0.174039	0.861835	NA	12	54008985	54012769	homeobox C8 [Source:HGNC Symbol;Acc:HGNC:5129]	protein_coding
ENSG00000038002.9	AGA	248.037	0.371935	0.17099	2.17519	0.0296159	0.317276	4	177430774	177442437	aspartylglucosaminidase [Source:HGNC Symbol;Acc:HGNC:318]	protein_coding
ENSG00000038210.14	PI4K2B	1262.23	-0.154499	0.0929477	-1.66222	0.0964695	0.539367	4	25160663	25279204	phosphatidylinositol 4-kinase type 2 beta [Source:HGNC Symbol;Acc:HGNC:18215]	protein_coding
ENSG00000038219.13	BOD1L1	1788.06	-0.586378	0.6612	-0.886839	0.375166	0.842997	4	13568738	13627725	biorientation of chromosomes in cell division 1 like 1 [Source:HGNC Symbol;Acc:HGNC:31792]	protein_coding
ENSG00000038274.17	MAT2B	1464.7	0.069772	0.0693461	1.00614	0.314348	0.804782	5	163503114	163519354	methionine adenosyltransferase 2B [Source:HGNC Symbol;Acc:HGNC:6905]	protein_coding
ENSG00000038295.8	TLL1	83.7174	-0.197393	0.427067	-0.462207	0.643933	0.939944	4	165873237	166104457	tolloid like 1 [Source:HGNC Symbol;Acc:HGNC:11843]	protein_coding
ENSG00000038358.15	EDC4	2015.36	-0.146333	0.191361	-0.764696	0.444453	0.878092	16	67873052	67884499	enhancer of mRNA decapping 4 [Source:HGNC Symbol;Acc:HGNC:17157]	protein_coding
ENSG00000038382.20	TRIO	1997.89	0.128586	0.233809	0.549963	0.582345	0.923168	5	14143342	14532128	trio Rho guanine nucleotide exchange factor [Source:HGNC Symbol;Acc:HGNC:12303]	protein_coding
ENSG00000038427.16	VCAN	17.9296	0.686426	1.79988	0.381374	0.702926	NA	5	83471618	83582303	versican [Source:HGNC Symbol;Acc:HGNC:2464]	protein_coding
ENSG00000038532.16	CLEC16A	780.661	-0.139554	0.170412	-0.818921	0.412832	0.863372	16	10944564	11182186	C-type lectin domain containing 16A [Source:HGNC Symbol;Acc:HGNC:29013]	protein_coding
ENSG00000038945.15	MSR1	19.2882	1.71349	1.59064	1.07723	0.281376	0.777155	8	16107878	16567490	macrophage scavenger receptor 1 [Source:HGNC Symbol;Acc:HGNC:7376]	protein_coding
ENSG00000039068.20	CDH1	30.2382	1.30744	1.09837	1.19035	0.233909	0.735545	16	68737292	68835537	cadherin 1 [Source:HGNC Symbol;Acc:HGNC:1748]	protein_coding
ENSG00000039123.16	MTREX	3634.09	0.143657	0.0881625	1.62946	0.103216	0.547786	5	55307989	55425579	Mtr4 exosome RNA helicase [Source:HGNC Symbol;Acc:HGNC:18734]	protein_coding
ENSG00000039139.10	DNAH5	8.21832	0.381681	1.00011	0.381637	0.70273	NA	5	13690328	14011818	dynein axonemal heavy chain 5 [Source:HGNC Symbol;Acc:HGNC:2950]	protein_coding
ENSG00000039319.17	ZFYVE16	480.288	0.235971	0.353106	0.668273	0.503959	0.902439	5	80408013	80483379	zinc finger FYVE-type containing 16 [Source:HGNC Symbol;Acc:HGNC:20756]	protein_coding
ENSG00000039523.20	RIPOR1	74.2678	-1.46138	1.19583	-1.22207	0.221682	0.718963	16	67518418	67546788	RHO family interacting cell polarization regulator 1 [Source:HGNC Symbol;Acc:HGNC:25836]	protein_coding
ENSG00000039537.14	C6	0.525666	0	5.26675	0	1	NA	5	41142116	41261438	complement C6 [Source:HGNC Symbol;Acc:HGNC:1339]	protein_coding
ENSG00000039560.14	RAI14	315.009	-0.134164	0.183385	-0.731597	0.464414	0.889074	5	34656328	34832612	retinoic acid induced 14 [Source:HGNC Symbol;Acc:HGNC:14873]	protein_coding
ENSG00000039600.11	SOX30	8.68426	-0.306988	0.626655	-0.489884	0.624216	NA	5	157625679	157671480	SRY-box transcription factor 30 [Source:HGNC Symbol;Acc:HGNC:30635]	protein_coding
ENSG00000039650.12	PNKP	494.118	-0.215747	0.384488	-0.561129	0.57471	0.920774	19	49859882	49878351	polynucleotide kinase 3'-phosphatase [Source:HGNC Symbol;Acc:HGNC:9154]	protein_coding
ENSG00000039987.7	BEST2	1.14898	0.308008	2.14405	0.143657	0.885771	NA	19	12751702	12758458	bestrophin 2 [Source:HGNC Symbol;Acc:HGNC:17107]	protein_coding
ENSG00000040199.18	PHLPP2	505.104	-0.116377	0.12472	-0.933102	0.350767	0.828735	16	71637835	71724701	PH domain and leucine rich repeat protein phosphatase 2 [Source:HGNC Symbol;Acc:HGNC:29149]	protein_coding
ENSG00000040275.17	SPDL1	1811.66	-0.342398	0.122544	-2.79407	0.00520487	0.120803	5	169583636	169604778	spindle apparatus coiled-coil protein 1 [Source:HGNC Symbol;Acc:HGNC:26010]	protein_coding
ENSG00000040341.18	STAU2	848.016	0.0569664	0.160048	0.355932	0.721891	0.960571	8	73420369	73747708	staufen double-stranded RNA binding protein 2 [Source:HGNC Symbol;Acc:HGNC:11371]	protein_coding
ENSG00000040487.13	SLC66A1	93.8319	0.0988675	0.243223	0.406489	0.684383	0.950919	1	19312326	19329300	solute carrier family 66 member 1 [Source:HGNC Symbol;Acc:HGNC:26001]	protein_coding
ENSG00000040531.16	CTNS	160.506	0.274932	0.31034	0.885906	0.375668	0.843384	17	3636459	3663103	cystinosin, lysosomal cystine transporter [Source:HGNC Symbol;Acc:HGNC:2518]	protein_coding
ENSG00000040608.14	RTN4R	55.3463	0.0672247	0.179108	0.375332	0.707414	0.957021	22	20241415	20283246	reticulon 4 receptor [Source:HGNC Symbol;Acc:HGNC:18601]	protein_coding
ENSG00000040633.13	PHF23	855.246	-0.0661227	0.0987608	-0.669524	0.503162	0.902439	17	7235029	7239722	PHD finger protein 23 [Source:HGNC Symbol;Acc:HGNC:28428]	protein_coding
ENSG00000040731.10	CDH10	0.567852	0	4.89096	0	1	NA	5	24487100	24644978	cadherin 10 [Source:HGNC Symbol;Acc:HGNC:1749]	protein_coding
ENSG00000040933.16	INPP4A	869.147	-0.29897	0.25762	-1.16051	0.245842	0.743096	2	98444854	98594392	inositol polyphosphate-4-phosphatase type I A [Source:HGNC Symbol;Acc:HGNC:6074]	protein_coding
ENSG00000041353.10	RAB27B	0.986007	0.383692	4.96802	0.0772323	0.938439	NA	18	54717860	54895516	RAB27B, member RAS oncogene family [Source:HGNC Symbol;Acc:HGNC:9767]	protein_coding
ENSG00000041357.16	PSMA4	3562.89	0.0700496	0.0668459	1.04793	0.294672	0.787113	15	78540405	78552417	proteasome 20S subunit alpha 4 [Source:HGNC Symbol;Acc:HGNC:9533]	protein_coding
ENSG00000041515.16	MYO16	2.98249	0.832117	2.15933	0.385359	0.699972	NA	13	108596152	109208005	myosin XVI [Source:HGNC Symbol;Acc:HGNC:29822]	protein_coding
ENSG00000041802.11	LSG1	1214.12	-0.0268664	0.111564	-0.240817	0.809697	0.979705	3	194640791	194672463	large 60S subunit nuclear export GTPase 1 [Source:HGNC Symbol;Acc:HGNC:25652]	protein_coding
ENSG00000041880.15	PARP3	147.555	0.1275	0.299801	0.425281	0.670632	0.946963	3	51942345	51948867	poly(ADP-ribose) polymerase family member 3 [Source:HGNC Symbol;Acc:HGNC:273]	protein_coding
ENSG00000041982.16	TNC	40.1465	0.00597394	0.827614	0.00721826	0.994241	1	9	115019575	115118257	tenascin C [Source:HGNC Symbol;Acc:HGNC:5318]	protein_coding
ENSG00000041988.15	THAP3	183.103	0.0576144	0.147372	0.390945	0.695838	0.954437	1	6624866	6635586	THAP domain containing 3 [Source:HGNC Symbol;Acc:HGNC:20855]	protein_coding
ENSG00000042062.13	RIPOR3	1.11369	0.692915	2.17644	0.31837	0.750204	NA	20	50586108	50691542	RIPOR family member 3 [Source:HGNC Symbol;Acc:HGNC:16168]	protein_coding
ENSG00000042088.14	TDP1	714.59	-0.132091	0.0815414	-1.61993	0.105247	0.552411	14	89954939	90044764	tyrosyl-DNA phosphodiesterase 1 [Source:HGNC Symbol;Acc:HGNC:18884]	protein_coding
ENSG00000042286.15	AIFM2	253.81	0.084509	0.172972	0.488571	0.625146	0.933193	10	70098223	70132934	apoptosis inducing factor mitochondria associated 2 [Source:HGNC Symbol;Acc:HGNC:21411]	protein_coding
ENSG00000042304.13	C2orf83	1.36094	1.43492	2.04793	0.700667	0.483511	NA	2	227610090	227648606	chromosome 2 open reading frame 83 [Source:HGNC Symbol;Acc:HGNC:25344]	transcribed_unprocessed_pseudogene
ENSG00000042317.17	SPATA7	30.1642	0.215945	0.351801	0.613826	0.53933	0.909123	14	88384924	88470350	spermatogenesis associated 7 [Source:HGNC Symbol;Acc:HGNC:20423]	protein_coding
ENSG00000042429.12	MED17	545.982	-0.263798	0.165361	-1.59529	0.110648	0.562106	11	93784227	93814963	mediator complex subunit 17 [Source:HGNC Symbol;Acc:HGNC:2375]	protein_coding
ENSG00000042445.14	RETSAT	353.168	-0.0797301	0.167463	-0.476106	0.633999	0.936959	2	85341955	85354531	retinol saturase [Source:HGNC Symbol;Acc:HGNC:25991]	protein_coding
ENSG00000042493.16	CAPG	43.1048	0.481387	0.580726	0.82894	0.407138	0.860926	2	85394753	85418432	capping actin protein, gelsolin like [Source:HGNC Symbol;Acc:HGNC:1474]	protein_coding
ENSG00000042753.12	AP2S1	716.201	-0.0346047	0.121937	-0.283792	0.77657	0.972124	19	46838136	46850846	adaptor related protein complex 2 subunit sigma 1 [Source:HGNC Symbol;Acc:HGNC:565]	protein_coding
ENSG00000042781.14	USH2A	0.615481	0	3.28721	0	1	NA	1	215622891	216423448	usherin [Source:HGNC Symbol;Acc:HGNC:12601]	protein_coding
ENSG00000042813.8	ZPBP	0.403675	-2.27376	4.36103	-0.521382	0.6021	NA	7	49850421	50121329	zona pellucida binding protein [Source:HGNC Symbol;Acc:HGNC:15662]	protein_coding
ENSG00000042832.12	TG	3.83237	1.75409	1.4957	1.17276	0.240891	NA	8	132866958	133134903	thyroglobulin [Source:HGNC Symbol;Acc:HGNC:11764]	protein_coding
ENSG00000042980.13	ADAM28	7.6652	0.26342	1.16244	0.226609	0.820727	NA	8	24294069	24359014	ADAM metallopeptidase domain 28 [Source:HGNC Symbol;Acc:HGNC:206]	protein_coding
ENSG00000043039.7	BARX2	6.75182	-0.0115708	0.636596	-0.0181761	0.985498	NA	11	129375848	129452279	BARX homeobox 2 [Source:HGNC Symbol;Acc:HGNC:956]	protein_coding
ENSG00000043093.15	DCUN1D1	952.176	0.191454	0.219884	0.870702	0.383917	0.847793	3	182938074	182985953	defective in cullin neddylation 1 domain containing 1 [Source:HGNC Symbol;Acc:HGNC:18184]	protein_coding
ENSG00000043143.21	JADE2	3153.46	-0.0896259	0.0758047	-1.18233	0.237076	0.73732	5	134524312	134583230	jade family PHD finger 2 [Source:HGNC Symbol;Acc:HGNC:22984]	protein_coding
ENSG00000043355.12	ZIC2	0.673979	0	5.86634	0	1	NA	13	99981784	99986765	Zic family member 2 [Source:HGNC Symbol;Acc:HGNC:12873]	protein_coding
ENSG00000043462.13	LCP2	117.325	-0.870249	1.11394	-0.781234	0.434665	0.87261	5	170246233	170297815	lymphocyte cytosolic protein 2 [Source:HGNC Symbol;Acc:HGNC:6529]	protein_coding
ENSG00000043514.17	TRIT1	749.235	0.00276411	0.116282	0.0237708	0.981035	1	1	39838110	39883511	tRNA isopentenyltransferase 1 [Source:HGNC Symbol;Acc:HGNC:20286]	protein_coding
ENSG00000043591.6	ADRB1	0.798915	0	4.44241	0	1	NA	10	114043866	114046904	adrenoceptor beta 1 [Source:HGNC Symbol;Acc:HGNC:285]	protein_coding
ENSG00000044012.4	GUCA2B	0	NA	NA	NA	NA	NA	1	42153410	42155820	guanylate cyclase activator 2B [Source:HGNC Symbol;Acc:HGNC:4683]	protein_coding
ENSG00000044090.11	CUL7	507.121	0.0352664	0.0989462	0.35642	0.721526	0.960571	6	43037617	43053943	cullin 7 [Source:HGNC Symbol;Acc:HGNC:21024]	protein_coding
ENSG00000044115.21	CTNNA1	491.657	0.624825	0.701423	0.890797	0.373038	0.840903	5	138610967	138935034	catenin alpha 1 [Source:HGNC Symbol;Acc:HGNC:2509]	protein_coding
ENSG00000044446.12	PHKA2	803.412	0.0966093	0.192291	0.502412	0.615377	0.931727	X	18892298	18984114	phosphorylase kinase regulatory subunit alpha 2 [Source:HGNC Symbol;Acc:HGNC:8926]	protein_coding
ENSG00000044459.15	CNTLN	75.7652	-0.404278	0.788842	-0.512496	0.608304	0.929708	9	17134982	17503923	centlein [Source:HGNC Symbol;Acc:HGNC:23432]	protein_coding
ENSG00000044524.11	EPHA3	118.747	-2.30004	1.15243	-1.99582	0.0459536	0.388183	3	89107621	89482134	EPH receptor A3 [Source:HGNC Symbol;Acc:HGNC:3387]	protein_coding
ENSG00000044574.9	HSPA5	14426	0.201865	0.0785157	2.57101	0.0101402	0.182922	9	125234853	125241382	heat shock protein family A (Hsp70) member 5 [Source:HGNC Symbol;Acc:HGNC:5238]	protein_coding
ENSG00000046604.13	DSG2	958.352	0.573677	0.408268	1.40515	0.159977	0.640231	18	31498177	31549008	desmoglein 2 [Source:HGNC Symbol;Acc:HGNC:3049]	protein_coding
ENSG00000046647.14	GEMIN8	234.941	0.0184353	0.185487	0.0993889	0.92083	0.999765	X	14006726	14029893	gem nuclear organelle associated protein 8 [Source:HGNC Symbol;Acc:HGNC:26044]	protein_coding
ENSG00000046651.15	OFD1	1085.35	-0.0636617	0.140112	-0.454363	0.649568	0.940731	X	13734745	13769357	OFD1 centriole and centriolar satellite protein [Source:HGNC Symbol;Acc:HGNC:2567]	protein_coding
ENSG00000046653.15	GPM6B	2.60951	-1.20509	2.00571	-0.600829	0.547954	NA	X	13770939	13938638	glycoprotein M6B [Source:HGNC Symbol;Acc:HGNC:4461]	protein_coding
ENSG00000046774.10	MAGEC2	0.046913	0	6.00582	0	1	NA	X	142202342	142205290	MAGE family member C2 [Source:HGNC Symbol;Acc:HGNC:13574]	protein_coding
ENSG00000046889.19	PREX2	3.24264	0.55829	2.48472	0.22469	0.822221	NA	8	67952046	68237032	phosphatidylinositol-3,4,5-trisphosphate dependent Rac exchange factor 2 [Source:HGNC Symbol;Acc:HGNC:22950]	protein_coding
ENSG00000047056.16	WDR37	441.884	-0.227681	0.145671	-1.56298	0.118058	0.579103	10	1049538	1132384	WD repeat domain 37 [Source:HGNC Symbol;Acc:HGNC:31406]	protein_coding
ENSG00000047188.16	YTHDC2	994.675	-0.0110198	0.185993	-0.0592485	0.952754	1	5	113513694	113595285	YTH domain containing 2 [Source:HGNC Symbol;Acc:HGNC:24721]	protein_coding
ENSG00000047230.15	CTPS2	287.427	0.0160514	0.29154	0.0550572	0.956093	1	X	16587999	16712936	CTP synthase 2 [Source:HGNC Symbol;Acc:HGNC:2520]	protein_coding
ENSG00000047249.18	ATP6V1H	791.977	0.206821	0.15528	1.33192	0.182885	0.67269	8	53715543	53843558	ATPase H+ transporting V1 subunit H [Source:HGNC Symbol;Acc:HGNC:18303]	protein_coding
ENSG00000047315.17	POLR2B	4530.34	0.16036	0.120821	1.32726	0.184424	0.674389	4	56977722	57031158	RNA polymerase II subunit B [Source:HGNC Symbol;Acc:HGNC:9188]	protein_coding
ENSG00000047346.12	FAM214A	707.015	0.00201432	0.143827	0.0140052	0.988826	1	15	52581317	52709817	family with sequence similarity 214 member A [Source:HGNC Symbol;Acc:HGNC:25609]	protein_coding
ENSG00000047365.12	ARAP2	297.137	0.761884	0.428107	1.77966	0.075132	0.483739	4	35948221	36244514	ArfGAP with RhoGAP domain, ankyrin repeat and PH domain 2 [Source:HGNC Symbol;Acc:HGNC:16924]	protein_coding
ENSG00000047410.14	TPR	4410.3	-0.262561	0.112667	-2.33043	0.0197835	0.255308	1	186311652	186375693	translocated promoter region, nuclear basket protein [Source:HGNC Symbol;Acc:HGNC:12017]	protein_coding
ENSG00000047457.14	CP	0.128312	0	6.00582	0	1	NA	3	149162410	149221829	ceruloplasmin [Source:HGNC Symbol;Acc:HGNC:2295]	protein_coding
ENSG00000047578.13	KATNIP	176.419	0.0204103	0.232554	0.0877659	0.930063	1	16	27550133	27780369	katanin interacting protein [Source:HGNC Symbol;Acc:HGNC:29068]	protein_coding
ENSG00000047579.20	DTNBP1	380.403	0.0263479	0.0961509	0.274027	0.784064	0.972971	6	15522807	15663058	dystrobrevin binding protein 1 [Source:HGNC Symbol;Acc:HGNC:17328]	protein_coding
ENSG00000047597.7	XK	0.0417849	0	6.00582	0	1	NA	X	37685791	37732130	X-linked Kx blood group [Source:HGNC Symbol;Acc:HGNC:12811]	protein_coding
ENSG00000047617.15	ANO2	12.2252	0.852527	0.837179	1.01833	0.30852	NA	12	5531869	5946232	anoctamin 2 [Source:HGNC Symbol;Acc:HGNC:1183]	protein_coding
ENSG00000047621.12	C12orf4	420.716	0.144559	0.127779	1.13132	0.257922	0.753263	12	4487735	4538508	chromosome 12 open reading frame 4 [Source:HGNC Symbol;Acc:HGNC:1184]	protein_coding
ENSG00000047634.15	SCML1	62.1446	-1.05551	1.67378	-0.630611	0.528295	0.908086	X	17737449	17754988	Scm polycomb group protein like 1 [Source:HGNC Symbol;Acc:HGNC:10580]	protein_coding
ENSG00000047644.19	WWC3	273.099	-0.459989	1.06028	-0.433837	0.664407	0.945748	X	10015254	10144474	WWC family member 3 [Source:HGNC Symbol;Acc:HGNC:29237]	protein_coding
ENSG00000047648.23	ARHGAP6	10.9197	-2.64585	1.57925	-1.67539	0.0938583	NA	X	11117651	11665920	Rho GTPase activating protein 6 [Source:HGNC Symbol;Acc:HGNC:676]	protein_coding
ENSG00000047662.5	FAM184B	5.86088	-0.913776	0.610472	-1.49683	0.134436	NA	4	17629306	17781621	family with sequence similarity 184 member B [Source:HGNC Symbol;Acc:HGNC:29235]	protein_coding
ENSG00000047849.21	MAP4	2565	0.0575937	0.138153	0.416884	0.676764	0.949219	3	47850690	48089272	microtubule associated protein 4 [Source:HGNC Symbol;Acc:HGNC:6862]	protein_coding
ENSG00000047932.14	GOPC	900.706	0.0840347	0.0802416	1.04727	0.294975	0.787292	6	117560269	117602542	golgi associated PDZ and coiled-coil motif containing [Source:HGNC Symbol;Acc:HGNC:17643]	protein_coding
ENSG00000047936.11	ROS1	2.11366	1.94329	1.43599	1.35327	0.17597	NA	6	117287353	117425942	ROS proto-oncogene 1, receptor tyrosine kinase [Source:HGNC Symbol;Acc:HGNC:10261]	protein_coding
ENSG00000048028.11	USP28	433.508	-0.272002	0.15247	-1.78397	0.074428	0.481031	11	113797874	113875570	ubiquitin specific peptidase 28 [Source:HGNC Symbol;Acc:HGNC:12625]	protein_coding
ENSG00000048052.23	HDAC9	546.681	-0.211483	0.131849	-1.60398	0.108718	0.558815	7	18086949	19002416	histone deacetylase 9 [Source:HGNC Symbol;Acc:HGNC:14065]	protein_coding
ENSG00000048140.18	TSPAN17	471.23	-0.231529	0.129648	-1.78583	0.0741274	0.480246	5	176647387	176659054	tetraspanin 17 [Source:HGNC Symbol;Acc:HGNC:13594]	protein_coding
ENSG00000048162.21	NOP16	1289.85	0.101791	0.0741749	1.37232	0.169965	0.655594	5	176383938	176388927	NOP16 nucleolar protein [Source:HGNC Symbol;Acc:HGNC:26934]	protein_coding
ENSG00000048342.18	CC2D2A	18.1512	-0.00562536	0.407656	-0.0137993	0.98899	NA	4	15469865	15601552	coiled-coil and C2 domain containing 2A [Source:HGNC Symbol;Acc:HGNC:29253]	protein_coding
ENSG00000048392.12	RRM2B	1896.44	0.722001	0.596052	1.21131	0.225779	0.724852	8	102204502	102238961	ribonucleotide reductase regulatory TP53 inducible subunit M2B [Source:HGNC Symbol;Acc:HGNC:17296]	protein_coding
ENSG00000048405.10	ZNF800	772.71	-0.107846	0.113923	-0.946658	0.343813	0.824938	7	127346790	127431924	zinc finger protein 800 [Source:HGNC Symbol;Acc:HGNC:27267]	protein_coding
ENSG00000048462.11	TNFRSF17	874.347	0.0345791	0.154179	0.224279	0.82254	0.982546	16	11965210	11968068	TNF receptor superfamily member 17 [Source:HGNC Symbol;Acc:HGNC:11913]	protein_coding
ENSG00000048471.14	SNX29	1436.58	-0.0728573	0.0870738	-0.836729	0.402745	0.859794	16	11976734	12574287	sorting nexin 29 [Source:HGNC Symbol;Acc:HGNC:30542]	protein_coding
ENSG00000048540.15	LMO3	4.51408	0.894877	1.83876	0.486675	0.626489	NA	12	16548372	16610594	LIM domain only 3 [Source:HGNC Symbol;Acc:HGNC:6643]	protein_coding
ENSG00000048544.6	MRPS10	1027.63	-0.00893573	0.0616724	-0.14489	0.884797	0.995192	6	42206807	42217861	mitochondrial ribosomal protein S10 [Source:HGNC Symbol;Acc:HGNC:14502]	protein_coding
ENSG00000048545.17	GUCA1A	11.253	0.641458	0.609521	1.0524	0.292618	NA	6	42155406	42181338	guanylate cyclase activator 1A [Source:HGNC Symbol;Acc:HGNC:4678]	protein_coding
ENSG00000048649.13	RSF1	1566.41	0.0454069	0.148705	0.305349	0.7601	0.969785	11	77659996	77821017	remodeling and spacing factor 1 [Source:HGNC Symbol;Acc:HGNC:18118]	protein_coding
ENSG00000048707.15	VPS13D	844.699	-0.271298	0.394255	-0.688128	0.491372	0.897927	1	12230030	12512047	vacuolar protein sorting 13 homolog D [Source:HGNC Symbol;Acc:HGNC:23595]	protein_coding
ENSG00000048740.18	CELF2	918.007	0.858898	0.674732	1.27295	0.203037	0.697867	10	10798397	11336675	CUGBP Elav-like family member 2 [Source:HGNC Symbol;Acc:HGNC:2550]	protein_coding
ENSG00000048828.17	FAM120A	3848.47	0.052818	0.0774741	0.681751	0.495397	0.90077	9	93451685	93566112	family with sequence similarity 120A [Source:HGNC Symbol;Acc:HGNC:13247]	protein_coding
ENSG00000048991.16	R3HDM1	1998.86	-0.28441	0.739154	-0.384778	0.700402	0.955949	2	135531455	135725270	R3H domain containing 1 [Source:HGNC Symbol;Acc:HGNC:9757]	protein_coding
ENSG00000049089.15	COL9A2	333.003	-0.102455	0.122884	-0.833754	0.40442	0.860842	1	40300489	40317813	collagen type IX alpha 2 chain [Source:HGNC Symbol;Acc:HGNC:2218]	protein_coding
ENSG00000049130.16	KITLG	0.590108	0	4.97649	0	1	NA	12	88492793	88580851	KIT ligand [Source:HGNC Symbol;Acc:HGNC:6343]	protein_coding
ENSG00000049167.15	ERCC8	300.859	0.142676	0.175214	0.814292	0.415478	0.864401	5	60866454	60945073	ERCC excision repair 8, CSA ubiquitin ligase complex subunit [Source:HGNC Symbol;Acc:HGNC:3439]	protein_coding
ENSG00000049192.15	ADAMTS6	33.556	0.832913	0.724399	1.1498	0.250226	0.748005	5	65148738	65481920	ADAM metallopeptidase with thrombospondin type 1 motif 6 [Source:HGNC Symbol;Acc:HGNC:222]	protein_coding
ENSG00000049239.13	H6PD	383.509	0.0343182	0.150823	0.22754	0.820004	0.98232	1	9234774	9271337	hexose-6-phosphate dehydrogenase/glucose 1-dehydrogenase [Source:HGNC Symbol;Acc:HGNC:4795]	protein_coding
ENSG00000049245.13	VAMP3	317.007	0.0790642	0.208274	0.379616	0.70423	0.95692	1	7771296	7781432	vesicle associated membrane protein 3 [Source:HGNC Symbol;Acc:HGNC:12644]	protein_coding
ENSG00000049246.14	PER3	433.465	-0.0286231	0.20547	-0.139305	0.889209	0.996188	1	7784320	7845177	period circadian regulator 3 [Source:HGNC Symbol;Acc:HGNC:8847]	protein_coding
ENSG00000049247.14	UTS2	0	NA	NA	NA	NA	NA	1	7843083	7853512	urotensin 2 [Source:HGNC Symbol;Acc:HGNC:12636]	protein_coding
ENSG00000049249.9	TNFRSF9	134.747	0.56638	0.546741	1.03592	0.300239	0.793891	1	7915871	7943165	TNF receptor superfamily member 9 [Source:HGNC Symbol;Acc:HGNC:11924]	protein_coding
ENSG00000049283.18	EPN3	3.6885	-1.3773	1.2012	-1.1466	0.251546	NA	17	50532682	50543750	epsin 3 [Source:HGNC Symbol;Acc:HGNC:18235]	protein_coding
ENSG00000049323.16	LTBP1	937.193	-0.200186	0.295445	-0.677572	0.498043	0.901019	2	32946953	33399509	latent transforming growth factor beta binding protein 1 [Source:HGNC Symbol;Acc:HGNC:6714]	protein_coding
ENSG00000049449.10	RCN1	861.251	1.42672	1.56043	0.914317	0.36055	0.834714	11	32091074	32105722	reticulocalbin 1 [Source:HGNC Symbol;Acc:HGNC:9934]	protein_coding
ENSG00000049540.18	ELN	0.792571	-0.150222	2.84076	-0.0528809	0.957827	NA	7	74027789	74069907	elastin [Source:HGNC Symbol;Acc:HGNC:3327]	protein_coding
ENSG00000049541.11	RFC2	1400.27	0.182024	0.11003	1.65432	0.0980634	0.542222	7	74231499	74254458	replication factor C subunit 2 [Source:HGNC Symbol;Acc:HGNC:9970]	protein_coding
ENSG00000049618.24	ARID1B	2085.8	-0.122325	0.134086	-0.912283	0.36162	0.835827	6	156776020	157210779	AT-rich interaction domain 1B [Source:HGNC Symbol;Acc:HGNC:18040]	protein_coding
ENSG00000049656.14	CLPTM1L	3326.06	-0.0844747	0.0834209	-1.01263	0.311236	0.803472	5	1317752	1345099	CLPTM1 like [Source:HGNC Symbol;Acc:HGNC:24308]	protein_coding
ENSG00000049759.20	NEDD4L	614.937	-0.851611	0.368833	-2.30893	0.0209474	0.264694	18	58044226	58401540	NEDD4 like E3 ubiquitin protein ligase [Source:HGNC Symbol;Acc:HGNC:7728]	protein_coding
ENSG00000049768.16	FOXP3	3.41156	1.09565	1.09299	1.00243	0.316134	NA	X	49250438	49270477	forkhead box P3 [Source:HGNC Symbol;Acc:HGNC:6106]	protein_coding
ENSG00000049769.14	PPP1R3F	128.457	0.141089	0.169675	0.831523	0.405678	0.860926	X	49269793	49301461	protein phosphatase 1 regulatory subunit 3F [Source:HGNC Symbol;Acc:HGNC:14944]	protein_coding
ENSG00000049860.14	HEXB	127.334	0.08622	1.64499	0.0524137	0.958199	1	5	74640023	74722647	hexosaminidase subunit beta [Source:HGNC Symbol;Acc:HGNC:4879]	protein_coding
ENSG00000049883.15	PTCD2	465.058	0.307023	0.175885	1.74559	0.0808819	0.500024	5	72320367	72368395	pentatricopeptide repeat domain 2 [Source:HGNC Symbol;Acc:HGNC:25734]	protein_coding
ENSG00000050030.16	NEXMIF	181.216	-0.0835797	1.67384	-0.049933	0.960176	1	X	74732856	74925472	neurite extension and migration factor [Source:HGNC Symbol;Acc:HGNC:29433]	protein_coding
ENSG00000050130.18	JKAMP	457.977	0.0864152	0.108448	0.796838	0.425545	0.867974	14	59484443	59505410	JNK1/MAPK8 associated membrane protein [Source:HGNC Symbol;Acc:HGNC:20184]	protein_coding
ENSG00000050165.18	DKK3	0.439656	2.73771	5.95675	0.459598	0.645805	NA	11	11956207	12009769	dickkopf WNT signaling pathway inhibitor 3 [Source:HGNC Symbol;Acc:HGNC:2893]	protein_coding
ENSG00000050327.15	ARHGEF5	32.2739	1.17868	1.70593	0.69093	0.48961	0.897618	7	144355288	144380632	Rho guanine nucleotide exchange factor 5 [Source:HGNC Symbol;Acc:HGNC:13209]	protein_coding
ENSG00000050344.9	NFE2L3	264.922	0.296765	0.205023	1.44747	0.147765	0.624242	7	26152198	26187137	nuclear factor, erythroid 2 like 3 [Source:HGNC Symbol;Acc:HGNC:7783]	protein_coding
ENSG00000050393.11	MCUR1	873.221	-0.0453519	0.106511	-0.425797	0.670255	0.946963	6	13786557	13814568	mitochondrial calcium uniporter regulator 1 [Source:HGNC Symbol;Acc:HGNC:21097]	protein_coding
ENSG00000050405.13	LIMA1	932.269	-0.556562	0.183526	-3.03261	0.00242449	0.0789862	12	50175788	50283546	LIM domain and actin binding 1 [Source:HGNC Symbol;Acc:HGNC:24636]	protein_coding
ENSG00000050426.16	LETMD1	1269.77	0.0218643	0.111524	0.19605	0.844571	0.98688	12	51047962	51060424	LETM1 domain containing 1 [Source:HGNC Symbol;Acc:HGNC:24241]	protein_coding
ENSG00000050438.17	SLC4A8	493.676	0.269591	0.214149	1.25889	0.208069	0.703879	12	51391317	51515763	solute carrier family 4 member 8 [Source:HGNC Symbol;Acc:HGNC:11034]	protein_coding
ENSG00000050555.19	LAMC3	3.67018	0.786218	1.10119	0.713974	0.475244	NA	9	131009174	131094473	laminin subunit gamma 3 [Source:HGNC Symbol;Acc:HGNC:6494]	protein_coding
ENSG00000050628.20	PTGER3	2.14834	1.61469	1.8469	0.874272	0.38197	NA	1	70852353	71047808	prostaglandin E receptor 3 [Source:HGNC Symbol;Acc:HGNC:9595]	protein_coding
ENSG00000050730.16	TNIP3	4.51888	0.313442	1.28857	0.243247	0.807814	NA	4	121131408	121227466	TNFAIP3 interacting protein 3 [Source:HGNC Symbol;Acc:HGNC:19315]	protein_coding
ENSG00000050748.18	MAPK9	940.894	0.004635	0.0882131	0.0525433	0.958096	1	5	180233143	180292099	mitogen-activated protein kinase 9 [Source:HGNC Symbol;Acc:HGNC:6886]	protein_coding
ENSG00000050767.18	COL23A1	11.0617	-0.345329	0.561083	-0.615469	0.538245	NA	5	178237476	178590393	collagen type XXIII alpha 1 chain [Source:HGNC Symbol;Acc:HGNC:22990]	protein_coding
ENSG00000050820.17	BCAR1	37.7761	-0.0749809	1.45763	-0.0514401	0.958975	1	16	75228181	75268053	BCAR1 scaffold protein, Cas family member [Source:HGNC Symbol;Acc:HGNC:971]	protein_coding
ENSG00000051009.11	FAM160A2	337.169	0.0128711	0.113556	0.113347	0.909756	0.998536	11	6211345	6234711	family with sequence similarity 160 member A2 [Source:HGNC Symbol;Acc:HGNC:25378]	protein_coding
ENSG00000051108.15	HERPUD1	2162.67	-0.0129291	0.0992034	-0.130329	0.896306	0.996188	16	56932142	56944864	homocysteine inducible ER protein with ubiquitin like domain 1 [Source:HGNC Symbol;Acc:HGNC:13744]	protein_coding
ENSG00000051128.19	HOMER3	25.2154	-0.0728041	1.47342	-0.0494115	0.960591	1	19	18929201	18941261	homer scaffold protein 3 [Source:HGNC Symbol;Acc:HGNC:17514]	protein_coding
ENSG00000051180.17	RAD51	512.352	-0.056851	0.102681	-0.553666	0.579807	0.922318	15	40694774	40732340	RAD51 recombinase [Source:HGNC Symbol;Acc:HGNC:9817]	protein_coding
ENSG00000051341.14	POLQ	1219.3	-0.157563	0.157107	-1.0029	0.31591	0.805755	3	121431427	121546641	DNA polymerase theta [Source:HGNC Symbol;Acc:HGNC:9186]	protein_coding
ENSG00000051382.9	PIK3CB	869.383	-0.0065215	0.131843	-0.0494643	0.960549	1	3	138652698	138834928	phosphatidylinositol-4,5-bisphosphate 3-kinase catalytic subunit beta [Source:HGNC Symbol;Acc:HGNC:8976]	protein_coding
ENSG00000051523.11	CYBA	2124.73	0.0506916	0.112279	0.451479	0.651644	0.941737	16	88643289	88651054	cytochrome b-245 alpha chain [Source:HGNC Symbol;Acc:HGNC:2577]	protein_coding
ENSG00000051596.10	THOC3	1871.97	-0.148828	0.117038	-1.27162	0.203509	0.698247	5	175917873	176034680	THO complex 3 [Source:HGNC Symbol;Acc:HGNC:19072]	protein_coding
ENSG00000051620.11	HEBP2	121.631	2.19286	1.53735	1.42639	0.153756	0.63126	6	138403531	138422197	heme binding protein 2 [Source:HGNC Symbol;Acc:HGNC:15716]	protein_coding
ENSG00000051825.15	MPHOSPH9	806.875	0.0225408	0.14006	0.160937	0.872143	0.992754	12	123152320	123244014	M-phase phosphoprotein 9 [Source:HGNC Symbol;Acc:HGNC:7215]	protein_coding
ENSG00000052126.15	PLEKHA5	12.7271	-0.295745	0.542261	-0.545392	0.585484	NA	12	19129733	19376400	pleckstrin homology domain containing A5 [Source:HGNC Symbol;Acc:HGNC:30036]	protein_coding
ENSG00000052344.16	PRSS8	0.707142	0.808738	1.93898	0.417094	0.67661	NA	16	31131433	31135727	serine protease 8 [Source:HGNC Symbol;Acc:HGNC:9491]	protein_coding
ENSG00000052723.12	SIKE1	949.694	0.248406	0.1921	1.29311	0.195974	0.689918	1	114769479	114780685	suppressor of IKBKE 1 [Source:HGNC Symbol;Acc:HGNC:26119]	protein_coding
ENSG00000052749.14	RRP12	1801.64	0.201844	0.0767229	2.63082	0.00851788	0.166753	10	97356358	97426076	ribosomal RNA processing 12 homolog [Source:HGNC Symbol;Acc:HGNC:29100]	protein_coding
ENSG00000052795.13	FNIP2	172.96	-0.0514693	0.137634	-0.373959	0.708435	0.957021	4	158769026	158908050	folliculin interacting protein 2 [Source:HGNC Symbol;Acc:HGNC:29280]	protein_coding
ENSG00000052802.13	MSMO1	1094.3	0.168939	0.0963274	1.7538	0.0794644	0.496299	4	165327667	165343164	methylsterol monooxygenase 1 [Source:HGNC Symbol;Acc:HGNC:10545]	protein_coding
ENSG00000052841.15	TTC17	1038.03	-0.114362	0.113571	-1.00697	0.313949	0.804782	11	43358920	43494933	tetratricopeptide repeat domain 17 [Source:HGNC Symbol;Acc:HGNC:25596]	protein_coding
ENSG00000052850.8	ALX4	0.0397647	0	6.00582	0	1	NA	11	44260440	44310139	ALX homeobox 4 [Source:HGNC Symbol;Acc:HGNC:450]	protein_coding
ENSG00000053108.17	FSTL4	3.3594	1.14425	1.36364	0.839113	0.401406	NA	5	133196455	133612541	follistatin like 4 [Source:HGNC Symbol;Acc:HGNC:21389]	protein_coding
ENSG00000053254.16	FOXN3	1798.93	-0.138462	0.204232	-0.677961	0.497796	0.901019	14	89124871	89619149	forkhead box N3 [Source:HGNC Symbol;Acc:HGNC:1928]	protein_coding
ENSG00000053328.8	METTL24	0	NA	NA	NA	NA	NA	6	110245928	110358272	methyltransferase like 24 [Source:HGNC Symbol;Acc:HGNC:21566]	protein_coding
ENSG00000053371.13	AKR7A2	678.786	-0.0102103	0.112766	-0.090544	0.927855	1	1	19303965	19312144	aldo-keto reductase family 7 member A2 [Source:HGNC Symbol;Acc:HGNC:389]	protein_coding
ENSG00000053372.5	MRTO4	1552.2	0.0227134	0.0867944	0.261692	0.793559	0.974411	1	19251805	19260128	MRT4 homolog, ribosome maturation factor [Source:HGNC Symbol;Acc:HGNC:18477]	protein_coding
ENSG00000053438.11	NNAT	0.0897158	-2.02133	5.9726	-0.338434	0.735036	NA	20	37521206	37523690	neuronatin [Source:HGNC Symbol;Acc:HGNC:7860]	protein_coding
ENSG00000053501.13	USE1	228.256	0.117473	0.123541	0.950888	0.341661	0.823767	19	17215346	17219829	unconventional SNARE in the ER 1 [Source:HGNC Symbol;Acc:HGNC:30882]	protein_coding
ENSG00000053524.12	MCF2L2	64.802	-0.750648	0.316516	-2.37159	0.0177116	0.240381	3	183178043	183428778	MCF.2 cell line derived transforming sequence-like 2 [Source:HGNC Symbol;Acc:HGNC:30319]	protein_coding
ENSG00000053702.15	NRIP2	2.65392	0.72515	0.994757	0.728972	0.466019	NA	12	2825348	2835544	nuclear receptor interacting protein 2 [Source:HGNC Symbol;Acc:HGNC:23078]	protein_coding
ENSG00000053747.17	LAMA3	12.6614	-0.269554	1.15787	-0.232802	0.815915	NA	18	23689453	23956222	laminin subunit alpha 3 [Source:HGNC Symbol;Acc:HGNC:6483]	protein_coding
ENSG00000053770.12	AP5M1	855.696	-0.120225	0.110001	-1.09294	0.27442	0.769377	14	57268924	57298742	adaptor related protein complex 5 subunit mu 1 [Source:HGNC Symbol;Acc:HGNC:20192]	protein_coding
ENSG00000053900.11	ANAPC4	667.626	0.0709741	0.162127	0.437768	0.661554	0.945337	4	25377263	25418498	anaphase promoting complex subunit 4 [Source:HGNC Symbol;Acc:HGNC:19990]	protein_coding
ENSG00000053918.18	KCNQ1	24.5081	1.7896	0.690991	2.5899	0.00960038	0.17838	11	2444684	2849105	potassium voltage-gated channel subfamily Q member 1 [Source:HGNC Symbol;Acc:HGNC:6294]	protein_coding
ENSG00000054116.12	TRAPPC3	1177	-0.0864351	0.149481	-0.578234	0.563106	0.915948	1	36136570	36156053	trafficking protein particle complex 3 [Source:HGNC Symbol;Acc:HGNC:19942]	protein_coding
ENSG00000054118.15	THRAP3	5335.19	0.00279585	0.0700044	0.0399381	0.968142	1	1	36224432	36305357	thyroid hormone receptor associated protein 3 [Source:HGNC Symbol;Acc:HGNC:22964]	protein_coding
ENSG00000054148.18	PHPT1	573.182	-0.146072	0.145269	-1.00553	0.314641	0.804803	9	136848724	136851027	phosphohistidine phosphatase 1 [Source:HGNC Symbol;Acc:HGNC:30033]	protein_coding
ENSG00000054179.12	ENTPD2	67.0782	1.06536	1.12844	0.944103	0.345117	0.825397	9	137048107	137054061	ectonucleoside triphosphate diphosphohydrolase 2 [Source:HGNC Symbol;Acc:HGNC:3364]	protein_coding
ENSG00000054219.11	LY75	2143.58	-0.0845016	0.0845952	-0.998894	0.317846	0.807552	2	159803355	159904756	lymphocyte antigen 75 [Source:HGNC Symbol;Acc:HGNC:6729]	protein_coding
ENSG00000054267.22	ARID4B	1359.16	0.0233572	0.127466	0.183242	0.854608	0.988752	1	235131634	235328219	AT-rich interaction domain 4B [Source:HGNC Symbol;Acc:HGNC:15550]	protein_coding
ENSG00000054277.14	OPN3	3.76928	0.857195	1.9746	0.43411	0.664208	NA	1	241590102	241677376	opsin 3 [Source:HGNC Symbol;Acc:HGNC:14007]	protein_coding
ENSG00000054282.16	SDCCAG8	149.735	-0.0948226	0.331792	-0.285789	0.77504	0.972045	1	243256034	243500091	SHH signaling and ciliogenesis regulator SDCCAG8 [Source:HGNC Symbol;Acc:HGNC:10671]	protein_coding
ENSG00000054356.14	PTPRN	6.44083	-1.73138	0.735255	-2.35481	0.0185323	NA	2	219289623	219309648	protein tyrosine phosphatase receptor type N [Source:HGNC Symbol;Acc:HGNC:9676]	protein_coding
ENSG00000054392.13	HHAT	167.632	0.391734	0.440601	0.889089	0.373955	0.842226	1	210328252	210676296	hedgehog acyltransferase [Source:HGNC Symbol;Acc:HGNC:18270]	protein_coding
ENSG00000054523.18	KIF1B	448.883	0.0274517	0.161646	0.169826	0.865147	0.991815	1	10210570	10381603	kinesin family member 1B [Source:HGNC Symbol;Acc:HGNC:16636]	protein_coding
ENSG00000054598.9	FOXC1	3.1778	0	2.47125	0	1	NA	6	1609915	1613897	forkhead box C1 [Source:HGNC Symbol;Acc:HGNC:3800]	protein_coding
ENSG00000054611.14	TBC1D22A	480.352	-0.000391408	0.11877	-0.0032955	0.997371	1	22	46762617	47175699	TBC1 domain family member 22A [Source:HGNC Symbol;Acc:HGNC:1309]	protein_coding
ENSG00000054654.19	SYNE2	4603.15	-0.268465	0.418372	-0.64169	0.521074	0.9075	14	63761899	64226433	spectrin repeat containing nuclear envelope protein 2 [Source:HGNC Symbol;Acc:HGNC:17084]	protein_coding
ENSG00000054690.14	PLEKHH1	10.1287	0.588844	0.704525	0.835804	0.403265	NA	14	67533290	67589612	pleckstrin homology, MyTH4 and FERM domain containing H1 [Source:HGNC Symbol;Acc:HGNC:17733]	protein_coding
ENSG00000054793.14	ATP9A	27.6951	0.0541556	0.288916	0.187444	0.851312	0.987567	20	51596514	51768390	ATPase phospholipid transporting 9A (putative) [Source:HGNC Symbol;Acc:HGNC:13540]	protein_coding
ENSG00000054796.13	SPO11	4.17157	-0.0411074	0.720361	-0.057065	0.954493	NA	20	57329803	57343994	SPO11 initiator of meiotic double stranded breaks [Source:HGNC Symbol;Acc:HGNC:11250]	protein_coding
ENSG00000054803.4	CBLN4	0	NA	NA	NA	NA	NA	20	55997357	56005519	cerebellin 4 precursor [Source:HGNC Symbol;Acc:HGNC:16231]	protein_coding
ENSG00000054938.16	CHRDL2	0.0898637	-0.0353908	6.00582	-0.00589275	0.995298	NA	11	74696429	74731426	chordin like 2 [Source:HGNC Symbol;Acc:HGNC:24168]	protein_coding
ENSG00000054965.11	FAM168A	1049.6	-0.0679036	0.136044	-0.499129	0.617689	0.932235	11	73400487	73598189	family with sequence similarity 168 member A [Source:HGNC Symbol;Acc:HGNC:28999]	protein_coding
ENSG00000054967.13	RELT	756.175	0.00890812	0.0940281	0.0947389	0.924522	1	11	73376399	73397474	RELT TNF receptor [Source:HGNC Symbol;Acc:HGNC:13764]	protein_coding
ENSG00000054983.17	GALC	22.9604	-0.762786	0.558335	-1.36618	0.171883	0.657417	14	87837820	87993665	galactosylceramidase [Source:HGNC Symbol;Acc:HGNC:4115]	protein_coding
ENSG00000055044.11	NOP58	4793.54	0.0818929	0.0585522	1.39863	0.161924	0.642747	2	202265736	202303661	NOP58 ribonucleoprotein [Source:HGNC Symbol;Acc:HGNC:29926]	protein_coding
ENSG00000055070.17	SZRD1	2786.25	-0.0372624	0.0669381	-0.556669	0.577754	0.921836	1	16352575	16398145	SUZ RNA binding domain containing 1 [Source:HGNC Symbol;Acc:HGNC:30232]	protein_coding
ENSG00000055118.16	KCNH2	83.9349	0.0258008	0.186701	0.138193	0.890088	0.996188	7	150944961	150978321	potassium voltage-gated channel subfamily H member 2 [Source:HGNC Symbol;Acc:HGNC:6251]	protein_coding
ENSG00000055130.17	CUL1	2011.28	0.00588045	0.045819	0.128341	0.897879	0.996377	7	148697914	148801110	cullin 1 [Source:HGNC Symbol;Acc:HGNC:2551]	protein_coding
ENSG00000055147.19	FAM114A2	415.084	0.207045	0.180941	1.14427	0.252512	0.750976	5	153990148	154038936	family with sequence similarity 114 member A2 [Source:HGNC Symbol;Acc:HGNC:1333]	protein_coding
ENSG00000055163.20	CYFIP2	6059.2	-0.0684826	0.109547	-0.625146	0.531875	0.908293	5	157266079	157395595	cytoplasmic FMR1 interacting protein 2 [Source:HGNC Symbol;Acc:HGNC:13760]	protein_coding
ENSG00000055208.19	TAB2	1268.17	-0.301651	0.172246	-1.75128	0.0798975	0.497228	6	149218641	149411613	TGF-beta activated kinase 1 (MAP3K7) binding protein 2 [Source:HGNC Symbol;Acc:HGNC:17075]	protein_coding
ENSG00000055211.14	GINM1	526.709	-0.0882153	0.0773023	-1.14117	0.253798	0.752072	6	149566294	149591748	glycoprotein integral membrane 1 [Source:HGNC Symbol;Acc:HGNC:21074]	protein_coding
ENSG00000055332.19	EIF2AK2	1048.2	0.133389	0.156818	0.850602	0.394991	0.854036	2	37099210	37157522	eukaryotic translation initiation factor 2 alpha kinase 2 [Source:HGNC Symbol;Acc:HGNC:9437]	protein_coding
ENSG00000055483.19	USP36	2104.35	0.269554	0.128138	2.10361	0.0354123	0.347616	17	78787381	78841441	ubiquitin specific peptidase 36 [Source:HGNC Symbol;Acc:HGNC:20062]	protein_coding
ENSG00000055609.20	KMT2C	1940.85	-0.825724	0.62559	-1.31991	0.186864	0.677843	7	152134922	152436641	lysine methyltransferase 2C [Source:HGNC Symbol;Acc:HGNC:13726]	protein_coding
ENSG00000055732.13	MCOLN3	2.85408	-1.22687	1.66304	-0.737725	0.460682	NA	1	85018082	85048500	mucolipin 3 [Source:HGNC Symbol;Acc:HGNC:13358]	protein_coding
ENSG00000055813.6	CCDC85A	159.311	-0.0630383	0.162235	-0.388562	0.6976	0.954959	2	56183990	56386172	coiled-coil domain containing 85A [Source:HGNC Symbol;Acc:HGNC:29400]	protein_coding
ENSG00000055917.16	PUM2	3345.34	-0.107851	0.0774986	-1.39165	0.164027	0.647102	2	20248691	20352234	pumilio RNA binding family member 2 [Source:HGNC Symbol;Acc:HGNC:14958]	protein_coding
ENSG00000055950.16	MRPL43	495.975	-0.130821	0.0801463	-1.63227	0.102622	0.547263	10	100969458	100987515	mitochondrial ribosomal protein L43 [Source:HGNC Symbol;Acc:HGNC:14517]	protein_coding
ENSG00000055955.17	ITIH4	4.40714	0.416716	1.46411	0.284621	0.775935	NA	3	52812962	52830688	inter-alpha-trypsin inhibitor heavy chain 4 [Source:HGNC Symbol;Acc:HGNC:6169]	protein_coding
ENSG00000055957.11	ITIH1	1.80393	3.38176	1.66163	2.03521	0.0418301	NA	3	52777595	52792068	inter-alpha-trypsin inhibitor heavy chain 1 [Source:HGNC Symbol;Acc:HGNC:6166]	protein_coding
ENSG00000056050.7	HPF1	265.715	0.17859	0.160541	1.11243	0.265955	0.762115	4	169729470	169757944	histone PARylation factor 1 [Source:HGNC Symbol;Acc:HGNC:26051]	protein_coding
ENSG00000056097.16	ZFR	1222.44	0.204814	0.128635	1.59222	0.111336	0.563692	5	32354350	32444740	zinc finger RNA binding protein [Source:HGNC Symbol;Acc:HGNC:17277]	protein_coding
ENSG00000056277.16	ZNF280C	160.673	-0.0341033	0.176649	-0.193057	0.846914	0.987262	X	130202707	130268899	zinc finger protein 280C [Source:HGNC Symbol;Acc:HGNC:25955]	protein_coding
ENSG00000056291.18	NPFFR2	0.408937	0	6.00582	0	1	NA	4	72031804	72148067	neuropeptide FF receptor 2 [Source:HGNC Symbol;Acc:HGNC:4525]	protein_coding
ENSG00000056487.16	PHF21B	55.1383	-0.254855	0.193586	-1.3165	0.188007	0.67933	22	44881162	45010005	PHD finger protein 21B [Source:HGNC Symbol;Acc:HGNC:25161]	protein_coding
ENSG00000056558.11	TRAF1	1409.8	0.285257	0.0908719	3.13911	0.00169462	0.0634097	9	120902393	120929173	TNF receptor associated factor 1 [Source:HGNC Symbol;Acc:HGNC:12031]	protein_coding
ENSG00000056586.16	RC3H2	1359.17	-0.237543	0.137945	-1.72201	0.0850676	0.510481	9	122844556	122905359	ring finger and CCCH-type domains 2 [Source:HGNC Symbol;Acc:HGNC:21461]	protein_coding
ENSG00000056736.10	IL17RB	5.9236	0.957688	0.967279	0.990085	0.322132	NA	3	53846568	53865794	interleukin 17 receptor B [Source:HGNC Symbol;Acc:HGNC:18015]	protein_coding
ENSG00000056972.20	TRAF3IP2	240.039	-0.0699222	0.415152	-0.168426	0.866249	0.991815	6	111555381	111606906	TRAF3 interacting protein 2 [Source:HGNC Symbol;Acc:HGNC:1343]	protein_coding
ENSG00000056998.20	GYG2	0	NA	NA	NA	NA	NA	X	2828822	2882820	glycogenin 2 [Source:HGNC Symbol;Acc:HGNC:4700]	protein_coding
ENSG00000057019.16	DCBLD2	251.628	0.0163852	0.233454	0.0701863	0.944045	1	3	98795941	98901695	discoidin, CUB and LCCL domain containing 2 [Source:HGNC Symbol;Acc:HGNC:24627]	protein_coding
ENSG00000057149.16	SERPINB3	0	NA	NA	NA	NA	NA	18	63655197	63661893	serpin family B member 3 [Source:HGNC Symbol;Acc:HGNC:10569]	protein_coding
ENSG00000057252.13	SOAT1	1007.95	-0.0654367	0.0969975	-0.674623	0.499916	0.901136	1	179293714	179358680	sterol O-acyltransferase 1 [Source:HGNC Symbol;Acc:HGNC:11177]	protein_coding
ENSG00000057294.15	PKP2	3.95885	0.755283	1.82111	0.414737	0.678334	NA	12	32790755	32896777	plakophilin 2 [Source:HGNC Symbol;Acc:HGNC:9024]	protein_coding
ENSG00000057468.7	MSH4	1.72455	-2.36589	1.44096	-1.64188	0.100615	NA	1	75796882	75913242	mutS homolog 4 [Source:HGNC Symbol;Acc:HGNC:7327]	protein_coding
ENSG00000057593.14	F7	0.13125	1.47903	5.99847	0.246567	0.805243	NA	13	113105788	113120685	coagulation factor VII [Source:HGNC Symbol;Acc:HGNC:3544]	protein_coding
ENSG00000057608.17	GDI2	7018.94	0.036566	0.0768818	0.475614	0.634349	0.936959	10	5765223	5842132	GDP dissociation inhibitor 2 [Source:HGNC Symbol;Acc:HGNC:4227]	protein_coding
ENSG00000057657.17	PRDM1	183.461	0.850514	1.26079	0.674586	0.499939	0.901136	6	105993463	106109939	PR/SET domain 1 [Source:HGNC Symbol;Acc:HGNC:9346]	protein_coding
ENSG00000057663.16	ATG5	631.244	-0.107319	0.118693	-0.904167	0.365907	0.839129	6	106045423	106325791	autophagy related 5 [Source:HGNC Symbol;Acc:HGNC:589]	protein_coding
ENSG00000057704.13	TMCC3	194.575	2.45723	1.32361	1.85646	0.0633877	0.449611	12	94567122	94650557	transmembrane and coiled-coil domain family 3 [Source:HGNC Symbol;Acc:HGNC:29199]	protein_coding
ENSG00000057757.10	PITHD1	1086.45	-0.0277616	0.0653518	-0.424803	0.670981	0.946986	1	23778418	23788232	PITH domain containing 1 [Source:HGNC Symbol;Acc:HGNC:25022]	protein_coding
ENSG00000057935.14	MTA3	2035.43	-0.140947	0.109301	-1.28953	0.197214	0.691136	2	42494569	42756947	metastasis associated 1 family member 3 [Source:HGNC Symbol;Acc:HGNC:23784]	protein_coding
ENSG00000058056.10	USP13	1324	-0.600323	0.726009	-0.826881	0.408305	0.862047	3	179653032	179804366	ubiquitin specific peptidase 13 [Source:HGNC Symbol;Acc:HGNC:12611]	protein_coding
ENSG00000058063.16	ATP11B	1820.31	-0.0405113	0.091414	-0.443163	0.657648	0.943688	3	182793503	182921629	ATPase phospholipid transporting 11B (putative) [Source:HGNC Symbol;Acc:HGNC:13553]	protein_coding
ENSG00000058085.15	LAMC2	9.8003	-0.0318398	1.64203	-0.0193906	0.98453	NA	1	183186238	183245127	laminin subunit gamma 2 [Source:HGNC Symbol;Acc:HGNC:6493]	protein_coding
ENSG00000058091.17	CDK14	1209.59	-0.303874	0.165563	-1.83539	0.0664474	0.457944	7	90466424	91210590	cyclin dependent kinase 14 [Source:HGNC Symbol;Acc:HGNC:8883]	protein_coding
ENSG00000058262.10	SEC61A1	5462.65	-0.0231265	0.0535173	-0.432132	0.665646	0.945748	3	128051641	128071683	SEC61 translocon subunit alpha 1 [Source:HGNC Symbol;Acc:HGNC:18276]	protein_coding
ENSG00000058272.19	PPP1R12A	1721.84	0.128596	0.176186	0.729886	0.46546	0.889312	12	79773563	79935460	protein phosphatase 1 regulatory subunit 12A [Source:HGNC Symbol;Acc:HGNC:7618]	protein_coding
ENSG00000058335.16	RASGRF1	29.9898	0.722259	0.571641	1.26348	0.206415	0.702141	15	78959906	79090780	Ras protein specific guanine nucleotide releasing factor 1 [Source:HGNC Symbol;Acc:HGNC:9875]	protein_coding
ENSG00000058404.20	CAMK2B	5.1873	-0.597236	0.908678	-0.657259	0.511015	NA	7	44217150	44334577	calcium/calmodulin dependent protein kinase II beta [Source:HGNC Symbol;Acc:HGNC:1461]	protein_coding
ENSG00000058453.17	CROCC	321.749	0.121356	0.18023	0.67334	0.500731	0.901299	1	16740273	16972964	ciliary rootlet coiled-coil, rootletin [Source:HGNC Symbol;Acc:HGNC:21299]	protein_coding
ENSG00000058600.16	POLR3E	1430.59	0.0346169	0.109355	0.316556	0.751581	0.967394	16	22297375	22335101	RNA polymerase III subunit E [Source:HGNC Symbol;Acc:HGNC:30347]	protein_coding
ENSG00000058668.15	ATP2B4	360.948	0.171501	0.219393	0.781709	0.434386	0.872426	1	203626787	203744081	ATPase plasma membrane Ca2+ transporting 4 [Source:HGNC Symbol;Acc:HGNC:817]	protein_coding
ENSG00000058673.17	ZC3H11A	3389.68	-0.157032	0.0660812	-2.37635	0.017485	0.23954	1	203795623	203854999	zinc finger CCCH-type containing 11A [Source:HGNC Symbol;Acc:HGNC:29093]	protein_coding
ENSG00000058729.11	RIOK2	886.808	0.204607	0.130827	1.56394	0.117831	0.579103	5	97160867	97183247	RIO kinase 2 [Source:HGNC Symbol;Acc:HGNC:18999]	protein_coding
ENSG00000058799.15	YIPF1	338.617	-0.164165	0.0979042	-1.67679	0.0935842	0.530481	1	53851719	53889798	Yip1 domain family member 1 [Source:HGNC Symbol;Acc:HGNC:25231]	protein_coding
ENSG00000058804.12	NDC1	6087.32	-0.0859238	0.068604	-1.25246	0.210402	0.706827	1	53765478	53838463	NDC1 transmembrane nucleoporin [Source:HGNC Symbol;Acc:HGNC:25525]	protein_coding
ENSG00000058866.15	DGKG	4.68767	3.28866	2.26086	1.4546	0.145779	NA	3	186105668	186362234	diacylglycerol kinase gamma [Source:HGNC Symbol;Acc:HGNC:2853]	protein_coding
ENSG00000059122.17	FLYWCH1	407.746	-0.167764	0.162509	-1.03234	0.301913	0.795599	16	2911931	2951208	FLYWCH-type zinc finger 1 [Source:HGNC Symbol;Acc:HGNC:25404]	protein_coding
ENSG00000059145.19	UNKL	209.754	0.0422819	0.72472	0.0583424	0.953476	1	16	1363205	1414751	unk like zinc finger [Source:HGNC Symbol;Acc:HGNC:14184]	protein_coding
ENSG00000059377.18	TBXAS1	4.1548	-1.55944	1.85851	-0.83908	0.401424	NA	7	139777051	140020325	thromboxane A synthase 1 [Source:HGNC Symbol;Acc:HGNC:11609]	protein_coding
ENSG00000059378.13	PARP12	257.12	0.245453	0.148958	1.64779	0.0993948	0.543133	7	140023749	140062951	poly(ADP-ribose) polymerase family member 12 [Source:HGNC Symbol;Acc:HGNC:21919]	protein_coding
ENSG00000059573.9	ALDH18A1	3006.47	0.00826014	0.103468	0.0798327	0.93637	1	10	95605941	95656711	aldehyde dehydrogenase 18 family member A1 [Source:HGNC Symbol;Acc:HGNC:9722]	protein_coding
ENSG00000059588.10	TARBP1	494.717	0.0918414	0.22733	0.404	0.686213	0.951633	1	234391313	234479179	TAR (HIV-1) RNA binding protein 1 [Source:HGNC Symbol;Acc:HGNC:11568]	protein_coding
ENSG00000059691.12	GATB	422.646	0.25402	0.210057	1.20929	0.22655	0.725752	4	151670504	151761007	glutamyl-tRNA amidotransferase subunit B [Source:HGNC Symbol;Acc:HGNC:8849]	protein_coding
ENSG00000059728.11	MXD1	94.8379	-0.768329	0.461375	-1.6653	0.0958525	0.537046	2	69897688	69942945	MAX dimerization protein 1 [Source:HGNC Symbol;Acc:HGNC:6761]	protein_coding
ENSG00000059758.8	CDK17	738.869	-0.155693	0.179126	-0.869181	0.384748	0.848168	12	96278261	96400480	cyclin dependent kinase 17 [Source:HGNC Symbol;Acc:HGNC:8750]	protein_coding
ENSG00000059769.20	DNAJC25	251.651	0.0782153	0.0975597	0.801717	0.422716	0.867434	9	111631334	111654351	DnaJ heat shock protein family (Hsp40) member C25 [Source:HGNC Symbol;Acc:HGNC:34187]	protein_coding
ENSG00000059804.16	SLC2A3	274.62	-0.131279	0.315841	-0.415648	0.677668	0.949219	12	7919230	7936187	solute carrier family 2 member 3 [Source:HGNC Symbol;Acc:HGNC:11007]	protein_coding
ENSG00000059915.17	PSD	13.4213	0.344255	0.476888	0.721878	0.47037	NA	10	102402617	102421539	pleckstrin and Sec7 domain containing [Source:HGNC Symbol;Acc:HGNC:9507]	protein_coding
ENSG00000060069.17	CTDP1	592.885	0.0572241	0.0927701	0.616838	0.537342	0.908324	18	79679803	79754510	CTD phosphatase subunit 1 [Source:HGNC Symbol;Acc:HGNC:2498]	protein_coding
ENSG00000060138.13	YBX3	2778.58	-0.297533	0.272545	-1.09168	0.274973	0.770558	12	10699089	10723323	Y-box binding protein 3 [Source:HGNC Symbol;Acc:HGNC:2428]	protein_coding
ENSG00000060140.9	STYK1	0.262568	0	6.00582	0	1	NA	12	10618923	10674318	serine/threonine/tyrosine kinase 1 [Source:HGNC Symbol;Acc:HGNC:18889]	protein_coding
ENSG00000060237.19	WNK1	5427.53	-0.147914	0.415895	-0.355653	0.722101	0.960582	12	752579	911452	WNK lysine deficient protein kinase 1 [Source:HGNC Symbol;Acc:HGNC:14540]	protein_coding
ENSG00000060303.5	RPS17P5	1.28359	0.469409	1.68436	0.278687	0.780485	NA	6	50857255	50857662	ribosomal protein S17 pseudogene 5 [Source:HGNC Symbol;Acc:HGNC:21352]	processed_pseudogene
ENSG00000060339.14	CCAR1	3836.25	0.0818553	0.0941133	0.869753	0.384436	0.848168	10	68721012	68792377	cell division cycle and apoptosis regulator 1 [Source:HGNC Symbol;Acc:HGNC:24236]	protein_coding
ENSG00000060491.17	OGFR	2075.54	-0.117302	0.074559	-1.57328	0.115654	0.574569	20	62804835	62814000	opioid growth factor receptor [Source:HGNC Symbol;Acc:HGNC:15768]	protein_coding
ENSG00000060558.4	GNA15	69.7193	-1.93406	1.57012	-1.23178	0.21803	0.714494	19	3136033	3163749	G protein subunit alpha 15 [Source:HGNC Symbol;Acc:HGNC:4383]	protein_coding
ENSG00000060566.14	CREB3L3	1.67527	0.0119065	1.27613	0.00933011	0.992556	NA	19	4153631	4173054	cAMP responsive element binding protein 3 like 3 [Source:HGNC Symbol;Acc:HGNC:18855]	protein_coding
ENSG00000060642.11	PIGV	187.646	0.145989	0.14193	1.0286	0.303667	0.797278	1	26787054	26800659	phosphatidylinositol glycan anchor biosynthesis class V [Source:HGNC Symbol;Acc:HGNC:26031]	protein_coding
ENSG00000060656.20	PTPRU	46.9058	-0.72694	0.59718	-1.21729	0.223495	0.721566	1	29236516	29326813	protein tyrosine phosphatase receptor type U [Source:HGNC Symbol;Acc:HGNC:9683]	protein_coding
ENSG00000060688.13	SNRNP40	1096.45	0.0336493	0.125675	0.267749	0.788892	0.974411	1	31259568	31296788	small nuclear ribonucleoprotein U5 subunit 40 [Source:HGNC Symbol;Acc:HGNC:30857]	protein_coding
ENSG00000060709.15	RIMBP2	64.1787	-0.011884	0.340631	-0.0348883	0.972169	1	12	130396137	130716281	RIMS binding protein 2 [Source:HGNC Symbol;Acc:HGNC:30339]	protein_coding
ENSG00000060718.22	COL11A1	0.612578	1.3003	3.13089	0.415313	0.677913	NA	1	102876467	103108872	collagen type XI alpha 1 chain [Source:HGNC Symbol;Acc:HGNC:2186]	protein_coding
ENSG00000060749.16	QSER1	1280.5	0.189396	0.196752	0.962615	0.335741	0.821929	11	32892811	32993316	glutamine and serine rich 1 [Source:HGNC Symbol;Acc:HGNC:26154]	protein_coding
ENSG00000060762.19	MPC1	465.689	0.0343914	0.107572	0.319706	0.749191	0.967047	6	166364919	166383013	mitochondrial pyruvate carrier 1 [Source:HGNC Symbol;Acc:HGNC:21606]	protein_coding
ENSG00000060971.19	ACAA1	477.253	0.254304	0.121641	2.09061	0.036563	0.352482	3	38103129	38137242	acetyl-CoA acyltransferase 1 [Source:HGNC Symbol;Acc:HGNC:82]	protein_coding
ENSG00000060982.15	BCAT1	6639.5	0.0471745	0.0977868	0.482422	0.629506	0.934809	12	24810024	24949101	branched chain amino acid transaminase 1 [Source:HGNC Symbol;Acc:HGNC:976]	protein_coding
ENSG00000061273.18	HDAC7	2861.22	-0.247886	0.112362	-2.20613	0.0273747	0.305854	12	47782722	47833132	histone deacetylase 7 [Source:HGNC Symbol;Acc:HGNC:14067]	protein_coding
ENSG00000061337.15	LZTS1	342.121	-0.106878	0.140077	-0.762993	0.445468	0.878626	8	20246165	20303963	leucine zipper tumor suppressor 1 [Source:HGNC Symbol;Acc:HGNC:13861]	protein_coding
ENSG00000061455.11	PRDM6	0.415357	0	6.00582	0	1	NA	5	123089241	123194266	PR/SET domain 6 [Source:HGNC Symbol;Acc:HGNC:9350]	protein_coding
ENSG00000061492.12	WNT8A	0.241507	0.878089	6.00582	0.146206	0.883758	NA	5	138083990	138092365	Wnt family member 8A [Source:HGNC Symbol;Acc:HGNC:12788]	protein_coding
ENSG00000061656.11	SPAG4	70.7733	-0.29961	0.20486	-1.46251	0.143601	0.621747	20	35615829	35621094	sperm associated antigen 4 [Source:HGNC Symbol;Acc:HGNC:11214]	protein_coding
ENSG00000061676.15	NCKAP1	30.2062	1.44873	0.925913	1.56465	0.117666	0.579103	2	182909115	183038858	NCK associated protein 1 [Source:HGNC Symbol;Acc:HGNC:7666]	protein_coding
ENSG00000061794.13	MRPS35	1470.92	0.144634	0.105364	1.37271	0.169842	0.655365	12	27710822	27756295	mitochondrial ribosomal protein S35 [Source:HGNC Symbol;Acc:HGNC:16635]	protein_coding
ENSG00000061918.14	GUCY1B1	0.290055	0	4.51246	0	1	NA	4	155758992	155807811	guanylate cyclase 1 soluble subunit beta 1 [Source:HGNC Symbol;Acc:HGNC:4687]	protein_coding
ENSG00000061936.10	SFSWAP	1339.52	0.0283845	0.0739101	0.38404	0.700948	0.956173	12	131711081	131799738	splicing factor SWAP [Source:HGNC Symbol;Acc:HGNC:10790]	protein_coding
ENSG00000061938.20	TNK2	924.39	0.084468	0.246053	0.343292	0.731379	0.963698	3	195863364	195911945	tyrosine kinase non receptor 2 [Source:HGNC Symbol;Acc:HGNC:19297]	protein_coding
ENSG00000061987.16	MON2	639.324	0.132775	0.196722	0.674937	0.499716	0.901136	12	62466817	62600476	MON2 homolog, regulator of endosome-to-Golgi trafficking [Source:HGNC Symbol;Acc:HGNC:29177]	protein_coding
ENSG00000062038.15	CDH3	10.3478	-0.326936	1.02791	-0.318058	0.750441	NA	16	68636189	68727468	cadherin 3 [Source:HGNC Symbol;Acc:HGNC:1762]	protein_coding
ENSG00000062096.15	ARSF	0.0671178	0	6.00582	0	1	NA	X	3041471	3112727	arylsulfatase F [Source:HGNC Symbol;Acc:HGNC:721]	protein_coding
ENSG00000062194.16	GPBP1	2168.95	0.0245215	0.0776612	0.31575	0.752192	0.967449	5	57173948	57264679	GC-rich promoter binding protein 1 [Source:HGNC Symbol;Acc:HGNC:29520]	protein_coding
ENSG00000062282.15	DGAT2	210.93	-0.0496504	0.174998	-0.283719	0.776626	0.972124	11	75759512	75801535	diacylglycerol O-acyltransferase 2 [Source:HGNC Symbol;Acc:HGNC:16940]	protein_coding
ENSG00000062370.17	ZNF112	0	NA	NA	NA	NA	NA	19	44326555	44367217	zinc finger protein 112 [Source:HGNC Symbol;Acc:HGNC:12892]	protein_coding
ENSG00000062485.19	CS	4847.63	0.12665	0.0528196	2.39779	0.0164943	0.233304	12	56271699	56300391	citrate synthase [Source:HGNC Symbol;Acc:HGNC:2422]	protein_coding
ENSG00000062524.16	LTK	8.32125	1.16799	1.3534	0.863003	0.388136	NA	15	41503637	41513887	leukocyte receptor tyrosine kinase [Source:HGNC Symbol;Acc:HGNC:6721]	protein_coding
ENSG00000062582.14	MRPS24	395.064	0.0709069	0.204908	0.346042	0.729311	0.962843	7	43866558	43869893	mitochondrial ribosomal protein S24 [Source:HGNC Symbol;Acc:HGNC:14510]	protein_coding
ENSG00000062598.18	ELMO2	804.518	0.0896835	0.125075	0.71704	0.473349	0.890469	20	46366050	46432985	engulfment and cell motility 2 [Source:HGNC Symbol;Acc:HGNC:17233]	protein_coding
ENSG00000062650.20	WAPL	2681.59	-0.808826	0.0642828	-12.5823	2.64207e-36	1.78445e-32	10	86435256	86521792	WAPL cohesin release factor [Source:HGNC Symbol;Acc:HGNC:23293]	protein_coding
ENSG00000062716.13	VMP1	1314.97	0.0770191	0.0990931	0.77724	0.437017	0.873646	17	59707192	59842255	vacuole membrane protein 1 [Source:HGNC Symbol;Acc:HGNC:29559]	protein_coding
ENSG00000062725.10	APPBP2	546.921	-0.103386	0.103116	-1.00263	0.31604	0.805755	17	60443158	60526242	amyloid beta precursor protein binding protein 2 [Source:HGNC Symbol;Acc:HGNC:622]	protein_coding
ENSG00000062822.15	POLD1	2264.25	0.166453	0.137459	1.21093	0.225923	0.724885	19	50384204	50418018	DNA polymerase delta 1, catalytic subunit [Source:HGNC Symbol;Acc:HGNC:9175]	protein_coding
ENSG00000063015.20	SEZ6	0.826554	0.544536	3.73792	0.145679	0.884175	NA	17	28954901	29006440	seizure related 6 homolog [Source:HGNC Symbol;Acc:HGNC:15955]	protein_coding
ENSG00000063046.18	EIF4B	17298.7	-0.0493205	0.0717896	-0.687014	0.492074	0.89872	12	53006282	53042215	eukaryotic translation initiation factor 4B [Source:HGNC Symbol;Acc:HGNC:3285]	protein_coding
ENSG00000063127.16	SLC6A16	74.6529	-0.0601604	0.291905	-0.206096	0.836716	0.985392	19	49289638	49325215	solute carrier family 6 member 16 [Source:HGNC Symbol;Acc:HGNC:13622]	protein_coding
ENSG00000063169.11	BICRA	222.312	-0.148393	0.243302	-0.609915	0.541918	0.910392	19	47608196	47703277	BRD4 interacting chromatin remodeling complex associated protein [Source:HGNC Symbol;Acc:HGNC:4332]	protein_coding
ENSG00000063176.16	SPHK2	425.947	0.0817524	0.110486	0.739935	0.459339	0.886723	19	48619291	48630717	sphingosine kinase 2 [Source:HGNC Symbol;Acc:HGNC:18859]	protein_coding
ENSG00000063177.13	RPL18	11359.1	-0.0704079	0.0751481	-0.936923	0.348798	0.827026	19	48615328	48619184	ribosomal protein L18 [Source:HGNC Symbol;Acc:HGNC:10310]	protein_coding
ENSG00000063180.9	CA11	27.205	0.689117	0.905823	0.760764	0.446798	0.87902	19	48637946	48646187	carbonic anhydrase 11 [Source:HGNC Symbol;Acc:HGNC:1370]	protein_coding
ENSG00000063241.8	ISOC2	602.434	0.152717	0.113889	1.34093	0.179943	0.668592	19	55452985	55462343	isochorismatase domain containing 2 [Source:HGNC Symbol;Acc:HGNC:26278]	protein_coding
ENSG00000063244.13	U2AF2	5046.29	0.0263363	0.0484751	0.543295	0.586927	0.92522	19	55654146	55674716	U2 small nuclear RNA auxiliary factor 2 [Source:HGNC Symbol;Acc:HGNC:23156]	protein_coding
ENSG00000063245.15	EPN1	1500.56	-0.0580106	0.0573501	-1.01152	0.311769	0.803472	19	55675226	55709858	epsin 1 [Source:HGNC Symbol;Acc:HGNC:21604]	protein_coding
ENSG00000063322.15	MED29	786.519	-0.132847	0.122342	-1.08587	0.277538	0.773973	19	39391303	39400641	mediator complex subunit 29 [Source:HGNC Symbol;Acc:HGNC:23074]	protein_coding
ENSG00000063438.19	AHRR	351.48	-0.436302	1.15728	-0.377005	0.70617	0.957021	5	321759	438291	aryl-hydrocarbon receptor repressor [Source:HGNC Symbol;Acc:HGNC:346]	protein_coding
ENSG00000063515.3	GSC2	0.180831	-1.0453	6.00582	-0.174047	0.861828	NA	22	19146993	19150292	goosecoid homeobox 2 [Source:HGNC Symbol;Acc:HGNC:4613]	protein_coding
ENSG00000063587.15	ZNF275	1267.91	-0.240501	0.0879842	-2.73346	0.00626729	0.13788	X	153334147	153360110	zinc finger protein 275 [Source:HGNC Symbol;Acc:HGNC:13069]	protein_coding
ENSG00000063601.17	MTMR1	900.428	-0.30226	0.109845	-2.75169	0.00592891	0.133926	X	150692971	150765108	myotubularin related protein 1 [Source:HGNC Symbol;Acc:HGNC:7449]	protein_coding
ENSG00000063660.9	GPC1	216.622	-0.422825	0.237792	-1.77813	0.0753831	0.484893	2	240435663	240468076	glypican 1 [Source:HGNC Symbol;Acc:HGNC:4449]	protein_coding
ENSG00000063761.16	ADCK1	85.201	0.0111114	0.216691	0.0512779	0.959104	1	14	77800109	77935014	aarF domain containing kinase 1 [Source:HGNC Symbol;Acc:HGNC:19038]	protein_coding
ENSG00000063854.13	HAGH	279.198	-0.038422	0.112921	-0.340256	0.733664	0.964415	16	1795620	1827157	hydroxyacylglutathione hydrolase [Source:HGNC Symbol;Acc:HGNC:4805]	protein_coding
ENSG00000063978.16	RNF4	2070.71	-0.0801538	0.0916854	-0.874226	0.381995	0.847221	4	2462220	2625320	ring finger protein 4 [Source:HGNC Symbol;Acc:HGNC:10067]	protein_coding
ENSG00000064012.22	CASP8	428.438	-0.879812	0.341467	-2.57657	0.00997861	0.18215	2	201233443	201287711	caspase 8 [Source:HGNC Symbol;Acc:HGNC:1509]	protein_coding
ENSG00000064042.18	LIMCH1	0.924337	-1.05379	2.89322	-0.364227	0.715689	NA	4	41359607	41700044	LIM and calponin homology domains 1 [Source:HGNC Symbol;Acc:HGNC:29191]	protein_coding
ENSG00000064102.15	INTS13	1656.71	-0.0284407	0.0958856	-0.29661	0.766764	0.971022	12	26905181	26938326	integrator complex subunit 13 [Source:HGNC Symbol;Acc:HGNC:20174]	protein_coding
ENSG00000064115.11	TM7SF3	992.57	0.324612	0.184004	1.76416	0.0777056	0.492274	12	26971579	27014434	transmembrane 7 superfamily member 3 [Source:HGNC Symbol;Acc:HGNC:23049]	protein_coding
ENSG00000064195.7	DLX3	0.0811577	0	6.00582	0	1	NA	17	49990005	49995224	distal-less homeobox 3 [Source:HGNC Symbol;Acc:HGNC:2916]	protein_coding
ENSG00000064199.7	SPA17	158.944	0.44768	0.27483	1.62893	0.103327	0.547786	11	124673844	124697518	sperm autoantigenic protein 17 [Source:HGNC Symbol;Acc:HGNC:11210]	protein_coding
ENSG00000064201.16	TSPAN32	0.15464	0	6.00582	0	1	NA	11	2301997	2318204	tetraspanin 32 [Source:HGNC Symbol;Acc:HGNC:13410]	protein_coding
ENSG00000064205.11	CCN5	0.499307	0.927358	2.43127	0.381429	0.702885	NA	20	44714844	44728509	cellular communication network factor 5 [Source:HGNC Symbol;Acc:HGNC:12770]	protein_coding
ENSG00000064218.5	DMRT3	0	NA	NA	NA	NA	NA	9	976655	991732	doublesex and mab-3 related transcription factor 3 [Source:HGNC Symbol;Acc:HGNC:13909]	protein_coding
ENSG00000064225.12	ST3GAL6	354.29	-0.229312	0.15748	-1.45614	0.145355	0.623532	3	98732236	98821201	ST3 beta-galactoside alpha-2,3-sialyltransferase 6 [Source:HGNC Symbol;Acc:HGNC:18080]	protein_coding
ENSG00000064270.13	ATP2C2	4.32808	0.220877	1.37431	0.160718	0.872315	NA	16	84368527	84464187	ATPase secretory pathway Ca2+ transporting 2 [Source:HGNC Symbol;Acc:HGNC:29103]	protein_coding
ENSG00000064300.9	NGFR	2.05425	0.878209	2.11936	0.414374	0.6786	NA	17	49495293	49515008	nerve growth factor receptor [Source:HGNC Symbol;Acc:HGNC:7809]	protein_coding
ENSG00000064309.15	CDON	71.0324	-0.109991	0.352768	-0.311793	0.755198	0.967754	11	125955796	126063335	cell adhesion associated, oncogene regulated [Source:HGNC Symbol;Acc:HGNC:17104]	protein_coding
ENSG00000064313.12	TAF2	1278.48	0.24776	0.167174	1.48205	0.138327	0.611629	8	119730774	119832841	TATA-box binding protein associated factor 2 [Source:HGNC Symbol;Acc:HGNC:11536]	protein_coding
ENSG00000064393.16	HIPK2	418.924	-0.0664231	1.44945	-0.0458265	0.963449	1	7	139561570	139777998	homeodomain interacting protein kinase 2 [Source:HGNC Symbol;Acc:HGNC:14402]	protein_coding
ENSG00000064419.13	TNPO3	2130.14	-0.0717785	0.0540063	-1.32908	0.183823	0.673104	7	128954180	129055173	transportin 3 [Source:HGNC Symbol;Acc:HGNC:17103]	protein_coding
ENSG00000064489.23	BORCS8-MEF2B	1229.83	-0.155527	0.150241	-1.03518	0.300586	0.793961	19	19145569	19192158	BORCS8-MEF2B readthrough [Source:HGNC Symbol;Acc:HGNC:39979]	protein_coding
ENSG00000064490.14	RFXANK	587.388	-0.0626528	0.124393	-0.503669	0.614494	0.931714	19	19192229	19201869	regulatory factor X associated ankyrin containing protein [Source:HGNC Symbol;Acc:HGNC:9987]	protein_coding
ENSG00000064545.15	TMEM161A	463.276	0.256604	0.217063	1.18217	0.23714	0.73732	19	19119169	19138513	transmembrane protein 161A [Source:HGNC Symbol;Acc:HGNC:26020]	protein_coding
ENSG00000064547.14	LPAR2	155.451	-0.0514214	0.242795	-0.211789	0.832271	0.984543	19	19623655	19628930	lysophosphatidic acid receptor 2 [Source:HGNC Symbol;Acc:HGNC:3168]	protein_coding
ENSG00000064601.20	CTSA	1221.56	0.0406844	0.0916753	0.443788	0.657196	0.943688	20	45890144	45898824	cathepsin A [Source:HGNC Symbol;Acc:HGNC:9251]	protein_coding
ENSG00000064607.17	SUGP2	3612.91	-0.202639	0.112535	-1.80067	0.0717543	0.472578	19	18990888	19034023	SURP and G-patch domain containing 2 [Source:HGNC Symbol;Acc:HGNC:18641]	protein_coding
ENSG00000064651.14	SLC12A2	1258.85	-0.345468	0.11865	-2.91164	0.00359535	0.0983082	5	128083766	128189677	solute carrier family 12 member 2 [Source:HGNC Symbol;Acc:HGNC:10911]	protein_coding
ENSG00000064652.11	SNX24	1.7775	-2.67245	2.21323	-1.20749	0.227244	NA	5	122843439	123029354	sorting nexin 24 [Source:HGNC Symbol;Acc:HGNC:21533]	protein_coding
ENSG00000064655.19	EYA2	47.3485	1.05142	1.18041	0.890723	0.373078	0.840903	20	46894624	47188844	EYA transcriptional coactivator and phosphatase 2 [Source:HGNC Symbol;Acc:HGNC:3520]	protein_coding
ENSG00000064666.15	CNN2	4632.42	-0.0256805	0.0854689	-0.300466	0.763822	0.970423	19	1026586	1039068	calponin 2 [Source:HGNC Symbol;Acc:HGNC:2156]	protein_coding
ENSG00000064687.13	ABCA7	487.998	0.630211	0.161465	3.90307	9.49788e-05	0.00950351	19	1039997	1065572	ATP binding cassette subfamily A member 7 [Source:HGNC Symbol;Acc:HGNC:37]	protein_coding
ENSG00000064692.20	SNCAIP	54.7272	-0.620706	0.580568	-1.06914	0.285008	0.777756	5	122311354	122464219	synuclein alpha interacting protein [Source:HGNC Symbol;Acc:HGNC:11139]	protein_coding
ENSG00000064703.13	DDX20	1103.06	-0.0559042	0.0595999	-0.937992	0.348249	0.826828	1	111754832	111775602	DEAD-box helicase 20 [Source:HGNC Symbol;Acc:HGNC:2743]	protein_coding
ENSG00000064726.10	BTBD1	2696.61	-0.0325033	0.063506	-0.511814	0.608781	0.929923	15	83016423	83067252	BTB domain containing 1 [Source:HGNC Symbol;Acc:HGNC:1120]	protein_coding
ENSG00000064763.11	FAR2	6.36104	-1.03238	0.747097	-1.38185	0.167018	NA	12	29149103	29340980	fatty acyl-CoA reductase 2 [Source:HGNC Symbol;Acc:HGNC:25531]	protein_coding
ENSG00000064787.13	BCAS1	26.0618	-0.47495	0.477649	-0.99435	0.320053	0.809813	20	53936777	54070594	brain enriched myelin associated protein 1 [Source:HGNC Symbol;Acc:HGNC:974]	protein_coding
ENSG00000064835.11	POU1F1	0.0780862	0	6.00582	0	1	NA	3	87259404	87276584	POU class 1 homeobox 1 [Source:HGNC Symbol;Acc:HGNC:9210]	protein_coding
ENSG00000064886.14	CHI3L2	277.598	0.646957	0.350055	1.84816	0.0645792	0.452847	1	111200771	111243440	chitinase 3 like 2 [Source:HGNC Symbol;Acc:HGNC:1933]	protein_coding
ENSG00000064932.16	SBNO2	751.65	0.435514	0.12405	3.51079	0.000446774	0.0275572	19	1107637	1174268	strawberry notch homolog 2 [Source:HGNC Symbol;Acc:HGNC:29158]	protein_coding
ENSG00000064933.18	PMS1	941.187	0.422214	0.268152	1.57453	0.115365	0.573765	2	189784085	189877629	PMS1 homolog 1, mismatch repair system component [Source:HGNC Symbol;Acc:HGNC:9121]	protein_coding
ENSG00000064961.19	HMG20B	1232.2	-0.0535294	0.0721228	-0.742198	0.457967	0.88591	19	3572777	3579088	high mobility group 20B [Source:HGNC Symbol;Acc:HGNC:5002]	protein_coding
ENSG00000064989.13	CALCRL	15.4061	-1.42039	1.88212	-0.754675	0.450444	NA	2	187341964	187448460	calcitonin receptor like receptor [Source:HGNC Symbol;Acc:HGNC:16709]	protein_coding
ENSG00000064995.18	TAF11	699.365	-0.0319023	0.0669997	-0.476157	0.633963	0.936959	6	34877462	34888071	TATA-box binding protein associated factor 11 [Source:HGNC Symbol;Acc:HGNC:11544]	protein_coding
ENSG00000064999.15	ANKS1A	426.694	0.0712777	0.133505	0.533896	0.593413	0.926655	6	34889255	35091406	ankyrin repeat and sterile alpha motif domain containing 1A [Source:HGNC Symbol;Acc:HGNC:20961]	protein_coding
ENSG00000065000.19	AP3D1	3323.63	0.0442912	0.071837	0.616551	0.537531	0.908416	19	2100988	2164468	adaptor related protein complex 3 subunit delta 1 [Source:HGNC Symbol;Acc:HGNC:568]	protein_coding
ENSG00000065029.15	ZNF76	510.827	-0.0253497	0.122319	-0.207242	0.835821	0.985275	6	35258909	35295985	zinc finger protein 76 [Source:HGNC Symbol;Acc:HGNC:13149]	protein_coding
ENSG00000065054.14	SLC9A3R2	4.68562	1.53048	1.34273	1.13982	0.25436	NA	16	2025356	2039026	SLC9A3 regulator 2 [Source:HGNC Symbol;Acc:HGNC:11076]	protein_coding
ENSG00000065057.9	NTHL1	387.969	0.444369	0.129211	3.43909	0.000583682	0.0320503	16	2039815	2047866	nth like DNA glycosylase 1 [Source:HGNC Symbol;Acc:HGNC:8028]	protein_coding
ENSG00000065060.17	UHRF1BP1	1274.21	-0.0925196	0.11562	-0.800206	0.423592	0.867711	6	34792015	34883138	UHRF1 binding protein 1 [Source:HGNC Symbol;Acc:HGNC:21216]	protein_coding
ENSG00000065135.12	GNAI3	1719.88	-0.129741	0.0705747	-1.83836	0.0660101	0.457498	1	109548615	109600195	G protein subunit alpha i3 [Source:HGNC Symbol;Acc:HGNC:4387]	protein_coding
ENSG00000065150.21	IPO5	9157.91	0.0176525	0.052953	0.333362	0.738861	0.965274	13	97953658	98024296	importin 5 [Source:HGNC Symbol;Acc:HGNC:6402]	protein_coding
ENSG00000065154.12	OAT	1263.19	-0.189335	0.06645	-2.84928	0.00438178	0.109407	10	124397303	124418976	ornithine aminotransferase [Source:HGNC Symbol;Acc:HGNC:8091]	protein_coding
ENSG00000065183.16	WDR3	1304.09	0.223188	0.108321	2.06043	0.0393576	0.36315	1	117929720	117966543	WD repeat domain 3 [Source:HGNC Symbol;Acc:HGNC:12755]	protein_coding
ENSG00000065243.20	PKN2	471.534	-0.00914642	0.332499	-0.0275081	0.978054	1	1	88684222	88836255	protein kinase N2 [Source:HGNC Symbol;Acc:HGNC:9406]	protein_coding
ENSG00000065268.11	WDR18	1068.35	0.105988	0.0829059	1.27842	0.201103	0.69544	19	984332	998438	WD repeat domain 18 [Source:HGNC Symbol;Acc:HGNC:17956]	protein_coding
ENSG00000065308.5	TRAM2	925.684	-0.296989	0.0656843	-4.52147	6.14131e-06	0.00140728	6	52497408	52577060	translocation associated membrane protein 2 [Source:HGNC Symbol;Acc:HGNC:16855]	protein_coding
ENSG00000065320.9	NTN1	98.8758	0.0668187	0.197065	0.339069	0.734558	0.964637	17	9021510	9244000	netrin 1 [Source:HGNC Symbol;Acc:HGNC:8029]	protein_coding
ENSG00000065325.13	GLP2R	0	NA	NA	NA	NA	NA	17	9822206	9892099	glucagon like peptide 2 receptor [Source:HGNC Symbol;Acc:HGNC:4325]	protein_coding
ENSG00000065328.17	MCM10	1196.79	-0.202139	0.181412	-1.11426	0.26517	0.761461	10	13161558	13211110	minichromosome maintenance 10 replication initiation factor [Source:HGNC Symbol;Acc:HGNC:18043]	protein_coding
ENSG00000065357.20	DGKA	289.007	0.592648	0.289797	2.04505	0.0408503	0.369116	12	55927319	55954027	diacylglycerol kinase alpha [Source:HGNC Symbol;Acc:HGNC:2849]	protein_coding
ENSG00000065361.16	ERBB3	6.9463	-0.488206	0.814316	-0.59953	0.54882	NA	12	56076799	56103505	erb-b2 receptor tyrosine kinase 3 [Source:HGNC Symbol;Acc:HGNC:3431]	protein_coding
ENSG00000065371.17	ROPN1	0.10347	0	6.00582	0	1	NA	3	123968521	123992178	rhophilin associated tail protein 1 [Source:HGNC Symbol;Acc:HGNC:17692]	protein_coding
ENSG00000065413.20	ANKRD44	722.705	0.154979	0.512939	0.30214	0.762545	0.9701	2	196967017	197311173	ankyrin repeat domain 44 [Source:HGNC Symbol;Acc:HGNC:25259]	protein_coding
ENSG00000065427.15	KARS1	3889.74	0.0933858	0.0557442	1.67526	0.0938839	0.531288	16	75627474	75648643	lysyl-tRNA synthetase 1 [Source:HGNC Symbol;Acc:HGNC:6215]	protein_coding
ENSG00000065457.11	ADAT1	542.192	-0.119938	0.209793	-0.571695	0.567529	0.917752	16	75596868	75623300	adenosine deaminase tRNA specific 1 [Source:HGNC Symbol;Acc:HGNC:228]	protein_coding
ENSG00000065485.20	PDIA5	226.363	0.260639	0.229645	1.13497	0.256389	0.752674	3	123067025	123225227	protein disulfide isomerase family A member 5 [Source:HGNC Symbol;Acc:HGNC:24811]	protein_coding
ENSG00000065491.8	TBC1D22B	331.923	-0.0747162	0.106196	-0.703567	0.481702	0.893183	6	37257772	37332970	TBC1 domain family member 22B [Source:HGNC Symbol;Acc:HGNC:21602]	protein_coding
ENSG00000065518.8	NDUFB4	1177.6	-0.0483538	0.0702796	-0.68802	0.49144	0.897927	3	120596328	120602507	NADH:ubiquinone oxidoreductase subunit B4 [Source:HGNC Symbol;Acc:HGNC:7699]	protein_coding
ENSG00000065526.12	SPEN	3165.52	-0.130477	0.196836	-0.662871	0.507413	0.903406	1	15836095	15940456	spen family transcriptional repressor [Source:HGNC Symbol;Acc:HGNC:17575]	protein_coding
ENSG00000065534.19	MYLK	27.1532	0.667081	0.458244	1.45573	0.145466	0.623532	3	123610049	123884332	myosin light chain kinase [Source:HGNC Symbol;Acc:HGNC:7590]	protein_coding
ENSG00000065548.18	ZC3H15	2188.24	-0.0188804	0.0898833	-0.210055	0.833625	0.98518	2	186486253	186509361	zinc finger CCCH-type containing 15 [Source:HGNC Symbol;Acc:HGNC:29528]	protein_coding
ENSG00000065559.15	MAP2K4	796.933	0.110286	0.159905	0.689698	0.490384	0.897882	17	12020829	12143830	mitogen-activated protein kinase kinase 4 [Source:HGNC Symbol;Acc:HGNC:6844]	protein_coding
ENSG00000065600.13	PACC1	291.96	0.0700926	0.142172	0.493012	0.622004	0.932676	1	212363928	212414901	proton activated chloride channel 1 [Source:HGNC Symbol;Acc:HGNC:25593]	protein_coding
ENSG00000065609.14	SNAP91	0.941573	0	4.75185	0	1	NA	6	83552880	83709691	synaptosome associated protein 91 [Source:HGNC Symbol;Acc:HGNC:14986]	protein_coding
ENSG00000065613.15	SLK	1245.35	-0.860405	0.329944	-2.60773	0.00911457	0.172437	10	103967140	104029233	STE20 like kinase [Source:HGNC Symbol;Acc:HGNC:11088]	protein_coding
ENSG00000065615.14	CYB5R4	616.105	0.00581943	0.1223	0.0475833	0.962048	1	6	83859656	83967423	cytochrome b5 reductase 4 [Source:HGNC Symbol;Acc:HGNC:20147]	protein_coding
ENSG00000065618.21	COL17A1	0.935613	4.33906	2.88279	1.50516	0.132282	NA	10	104031286	104085880	collagen type XVII alpha 1 chain [Source:HGNC Symbol;Acc:HGNC:2194]	protein_coding
ENSG00000065621.15	GSTO2	14.3335	-0.0603889	0.571184	-0.105726	0.9158	NA	10	104268873	104304950	glutathione S-transferase omega 2 [Source:HGNC Symbol;Acc:HGNC:23064]	protein_coding
ENSG00000065665.21	SEC61A2	134.049	0.0903168	0.255471	0.35353	0.723691	0.961504	10	12129637	12169961	SEC61 translocon subunit alpha 2 [Source:HGNC Symbol;Acc:HGNC:17702]	protein_coding
ENSG00000065675.15	PRKCQ	46.3304	0.0548526	0.21938	0.250034	0.802561	0.976458	10	6427143	6580301	protein kinase C theta [Source:HGNC Symbol;Acc:HGNC:9410]	protein_coding
ENSG00000065717.15	TLE2	2.87886	-0.710506	1.70222	-0.417401	0.676385	NA	19	2997639	3047635	TLE family member 2, transcriptional corepressor [Source:HGNC Symbol;Acc:HGNC:11838]	protein_coding
ENSG00000065802.12	ASB1	766.394	0.212859	0.129898	1.63866	0.101285	0.546387	2	238426742	238452250	ankyrin repeat and SOCS box containing 1 [Source:HGNC Symbol;Acc:HGNC:16011]	protein_coding
ENSG00000065809.14	FAM107B	3972.3	-0.0984216	0.0751742	-1.30925	0.190451	0.682057	10	14518557	14774897	family with sequence similarity 107 member B [Source:HGNC Symbol;Acc:HGNC:23726]	protein_coding
ENSG00000065833.9	ME1	128.114	0	1.67033	0	1	1	6	83210402	83431051	malic enzyme 1 [Source:HGNC Symbol;Acc:HGNC:6983]	protein_coding
ENSG00000065882.16	TBC1D1	3495.07	-0.244644	0.112013	-2.18407	0.0289574	0.315116	4	37891084	38139175	TBC1 domain family member 1 [Source:HGNC Symbol;Acc:HGNC:11578]	protein_coding
ENSG00000065883.16	CDK13	1784.84	-0.0809825	0.132453	-0.611405	0.540931	0.909726	7	39950121	40099580	cyclin dependent kinase 13 [Source:HGNC Symbol;Acc:HGNC:1733]	protein_coding
ENSG00000065911.13	MTHFD2	6887.31	-0.098038	0.0370149	-2.64861	0.00808236	0.162224	2	74186172	74217565	methylenetetrahydrofolate dehydrogenase (NADP+ dependent) 2, methenyltetrahydrofolate cyclohydrolase [Source:HGNC Symbol;Acc:HGNC:7434]	protein_coding
ENSG00000065923.10	SLC9A7	752.92	0.240572	0.161547	1.48918	0.136441	0.608467	X	46599251	46759118	solute carrier family 9 member A7 [Source:HGNC Symbol;Acc:HGNC:17123]	protein_coding
ENSG00000065970.9	FOXJ2	196.887	-0.0191576	0.135452	-0.141435	0.887526	0.996031	12	8032716	8055517	forkhead box J2 [Source:HGNC Symbol;Acc:HGNC:24818]	protein_coding
ENSG00000065978.19	YBX1	38506.8	-3.65066e-05	0.0471495	-0.000774274	0.999382	1	1	42682418	42703805	Y-box binding protein 1 [Source:HGNC Symbol;Acc:HGNC:8014]	protein_coding
ENSG00000065989.16	PDE4A	156.039	-0.0434388	0.171715	-0.25297	0.800291	0.976012	19	10416773	10469630	phosphodiesterase 4A [Source:HGNC Symbol;Acc:HGNC:8780]	protein_coding
ENSG00000066027.12	PPP2R5A	1109.2	-0.148777	0.0805142	-1.84784	0.0646262	0.452847	1	212285410	212361853	protein phosphatase 2 regulatory subunit B'alpha [Source:HGNC Symbol;Acc:HGNC:9309]	protein_coding
ENSG00000066032.19	CTNNA2	243.361	0.099511	0.707836	0.140585	0.888198	0.996031	2	79185231	80648861	catenin alpha 2 [Source:HGNC Symbol;Acc:HGNC:2510]	protein_coding
ENSG00000066044.15	ELAVL1	2413.57	-0.127466	0.0622905	-2.04632	0.0407252	0.368711	19	7958573	8005659	ELAV like RNA binding protein 1 [Source:HGNC Symbol;Acc:HGNC:3312]	protein_coding
ENSG00000066056.14	TIE1	38.7502	0.681683	0.589244	1.15688	0.247322	0.744232	1	43300982	43323108	tyrosine kinase with immunoglobulin like and EGF like domains 1 [Source:HGNC Symbol;Acc:HGNC:11809]	protein_coding
ENSG00000066084.13	DIP2B	964.281	-0.194804	0.134278	-1.45075	0.14685	0.623984	12	50504985	50748657	disco interacting protein 2 homolog B [Source:HGNC Symbol;Acc:HGNC:29284]	protein_coding
ENSG00000066117.15	SMARCD1	2119.44	-0.058286	0.111759	-0.521534	0.601995	0.927435	12	50085200	50100707	SWI/SNF related, matrix associated, actin dependent regulator of chromatin, subfamily d, member 1 [Source:HGNC Symbol;Acc:HGNC:11106]	protein_coding
ENSG00000066135.13	KDM4A	1899.95	-0.108923	0.0863458	-1.26147	0.20714	0.702626	1	43650149	43705518	lysine demethylase 4A [Source:HGNC Symbol;Acc:HGNC:22978]	protein_coding
ENSG00000066136.20	NFYC	1337.61	-0.200885	0.150839	-1.33178	0.182931	0.67269	1	40691648	40771603	nuclear transcription factor Y subunit gamma [Source:HGNC Symbol;Acc:HGNC:7806]	protein_coding
ENSG00000066185.13	ZMYND12	4.55721	0.218533	1.84734	0.118296	0.905833	NA	1	42430329	42456253	zinc finger MYND-type containing 12 [Source:HGNC Symbol;Acc:HGNC:21192]	protein_coding
ENSG00000066230.12	SLC9A3	88.1679	0.157883	0.192201	0.821449	0.411391	0.863176	5	470456	524449	solute carrier family 9 member A3 [Source:HGNC Symbol;Acc:HGNC:11073]	protein_coding
ENSG00000066248.15	NGEF	1.49939	1.04385	2.37379	0.439741	0.660125	NA	2	232878701	233013256	neuronal guanine nucleotide exchange factor [Source:HGNC Symbol;Acc:HGNC:7807]	protein_coding
ENSG00000066279.19	ASPM	2123.78	-0.217609	0.110461	-1.97001	0.0488376	0.40006	1	197084121	197146694	assembly factor for spindle microtubules [Source:HGNC Symbol;Acc:HGNC:19048]	protein_coding
ENSG00000066294.15	CD84	274.202	0.56488	0.274016	2.06148	0.0392569	0.36315	1	160541095	160579516	CD84 molecule [Source:HGNC Symbol;Acc:HGNC:1704]	protein_coding
ENSG00000066322.15	ELOVL1	1196.14	0.0198102	0.105135	0.188426	0.850543	0.987567	1	43363398	43368074	ELOVL fatty acid elongase 1 [Source:HGNC Symbol;Acc:HGNC:14418]	protein_coding
ENSG00000066336.12	SPI1	81.147	0.775261	0.496205	1.56238	0.118198	0.57929	11	47354860	47378547	Spi-1 proto-oncogene [Source:HGNC Symbol;Acc:HGNC:11241]	protein_coding
ENSG00000066379.15	POLR1H	317.448	0.0443007	0.103456	0.428208	0.6685	0.946217	6	30058899	30064909	RNA polymerase I subunit H [Source:HGNC Symbol;Acc:HGNC:13182]	protein_coding
ENSG00000066382.17	MPPED2	0.816908	1.52051	3.01249	0.504736	0.613744	NA	11	30384493	30586872	metallophosphoesterase domain containing 2 [Source:HGNC Symbol;Acc:HGNC:1180]	protein_coding
ENSG00000066405.13	CLDN18	1.46423	-1.66781	1.83869	-0.907062	0.364374	NA	3	137998735	138033655	claudin 18 [Source:HGNC Symbol;Acc:HGNC:2039]	protein_coding
ENSG00000066422.5	ZBTB11	973.113	0.0575243	0.0891612	0.645172	0.518816	0.906583	3	101648889	101677132	zinc finger and BTB domain containing 11 [Source:HGNC Symbol;Acc:HGNC:16740]	protein_coding
ENSG00000066427.24	ATXN3	353.079	-0.108857	0.160384	-0.678725	0.497312	0.901019	14	92044496	92106621	ataxin 3 [Source:HGNC Symbol;Acc:HGNC:7106]	protein_coding
ENSG00000066455.13	GOLGA5	423.981	-0.0613808	0.0948414	-0.647195	0.517506	0.906231	14	92794305	92839947	golgin A5 [Source:HGNC Symbol;Acc:HGNC:4428]	protein_coding
ENSG00000066468.23	FGFR2	4.50165	1.50707	0.811901	1.85623	0.0634212	NA	10	121478332	121598458	fibroblast growth factor receptor 2 [Source:HGNC Symbol;Acc:HGNC:3689]	protein_coding
ENSG00000066557.6	LRRC40	684.376	0.0471273	0.0881353	0.534715	0.592847	0.926614	1	70144805	70205579	leucine rich repeat containing 40 [Source:HGNC Symbol;Acc:HGNC:26004]	protein_coding
ENSG00000066583.12	ISOC1	662.227	0.0799103	0.0895521	0.892333	0.372214	0.840712	5	129094749	129114028	isochorismatase domain containing 1 [Source:HGNC Symbol;Acc:HGNC:24254]	protein_coding
ENSG00000066629.18	EML1	10.0917	-0.869384	0.827509	-1.0506	0.293441	NA	14	99737693	99942060	EMAP like 1 [Source:HGNC Symbol;Acc:HGNC:3330]	protein_coding
ENSG00000066651.20	TRMT11	411.913	0.300148	0.338312	0.887191	0.374976	0.842935	6	125986479	126203817	tRNA methyltransferase 11 homolog [Source:HGNC Symbol;Acc:HGNC:21080]	protein_coding
ENSG00000066654.14	THUMPD1	1316.27	-0.021573	0.074757	-0.288575	0.772907	0.971262	16	20702816	20742084	THUMP domain containing 1 [Source:HGNC Symbol;Acc:HGNC:23807]	protein_coding
ENSG00000066697.15	MSANTD3	425.18	0.113371	0.105084	1.07885	0.280654	0.776966	9	100427143	100451734	Myb/SANT DNA binding domain containing 3 [Source:HGNC Symbol;Acc:HGNC:23370]	protein_coding
ENSG00000066735.14	KIF26A	0.897494	0	2.55511	0	1	NA	14	104138723	104180894	kinesin family member 26A [Source:HGNC Symbol;Acc:HGNC:20226]	protein_coding
ENSG00000066739.12	ATG2B	711.968	-0.471751	0.240078	-1.96499	0.0494154	0.40211	14	96279195	96363341	autophagy related 2B [Source:HGNC Symbol;Acc:HGNC:20187]	protein_coding
ENSG00000066777.9	ARFGEF1	1424.69	0.176792	0.143807	1.22937	0.218932	0.716401	8	67173511	67343781	ADP ribosylation factor guanine nucleotide exchange factor 1 [Source:HGNC Symbol;Acc:HGNC:15772]	protein_coding
ENSG00000066813.14	ACSM2B	1.04836	3.33603	2.35206	1.41835	0.15609	NA	16	20536226	20576427	acyl-CoA synthetase medium chain family member 2B [Source:HGNC Symbol;Acc:HGNC:30931]	protein_coding
ENSG00000066827.16	ZFAT	713.413	0.0897284	0.285694	0.314072	0.753467	0.967506	8	134477788	134713049	zinc finger and AT-hook domain containing [Source:HGNC Symbol;Acc:HGNC:19899]	protein_coding
ENSG00000066855.16	MTFR1	386.562	0.122151	0.187257	0.652318	0.514196	0.905339	8	65644734	65771261	mitochondrial fission regulator 1 [Source:HGNC Symbol;Acc:HGNC:29510]	protein_coding
ENSG00000066923.18	STAG3	266.383	-0.0949312	0.183835	-0.516392	0.60558	0.928405	7	100177563	100221488	stromal antigen 3 [Source:HGNC Symbol;Acc:HGNC:11356]	protein_coding
ENSG00000066926.12	FECH	276.727	0.352512	0.158079	2.22997	0.0257495	0.297567	18	57544377	57586702	ferrochelatase [Source:HGNC Symbol;Acc:HGNC:3647]	protein_coding
ENSG00000066933.16	MYO9A	781.39	-0.865055	0.394951	-2.19029	0.0285035	0.313538	15	71822291	72118577	myosin IXA [Source:HGNC Symbol;Acc:HGNC:7608]	protein_coding
ENSG00000067048.17	DDX3Y	2660.8	-0.198431	0.0954381	-2.07916	0.0376025	0.357925	Y	12904108	12920478	DEAD-box helicase 3 Y-linked [Source:HGNC Symbol;Acc:HGNC:2699]	protein_coding
ENSG00000067057.18	PFKP	2423.02	0.281588	0.134208	2.09815	0.0358921	0.349553	10	3066333	3137718	phosphofructokinase, platelet [Source:HGNC Symbol;Acc:HGNC:8878]	protein_coding
ENSG00000067064.12	IDI1	2622.61	0.0221606	0.0689002	0.321633	0.747731	0.967047	10	1039152	1049119	isopentenyl-diphosphate delta isomerase 1 [Source:HGNC Symbol;Acc:HGNC:5387]	protein_coding
ENSG00000067066.17	SP100	1300.44	0.424389	0.170409	2.49041	0.0127595	0.204443	2	230415942	230545606	SP100 nuclear antigen [Source:HGNC Symbol;Acc:HGNC:11206]	protein_coding
ENSG00000067082.15	KLF6	823.799	-0.471265	0.113031	-4.16932	3.05505e-05	0.0044435	10	3775996	3785281	Kruppel like factor 6 [Source:HGNC Symbol;Acc:HGNC:2235]	protein_coding
ENSG00000067113.17	PLPP1	314.374	-0.529942	0.108783	-4.87156	1.10722e-06	0.000404225	5	55424854	55534969	phospholipid phosphatase 1 [Source:HGNC Symbol;Acc:HGNC:9228]	protein_coding
ENSG00000067141.17	NEO1	445.346	0.16662	0.198843	0.837946	0.402061	0.85975	15	73051710	73305205	neogenin 1 [Source:HGNC Symbol;Acc:HGNC:7754]	protein_coding
ENSG00000067167.8	TRAM1	2842.38	-0.114035	0.0868672	-1.31275	0.189268	0.680499	8	70573218	70608416	translocation associated membrane protein 1 [Source:HGNC Symbol;Acc:HGNC:20568]	protein_coding
ENSG00000067177.15	PHKA1	0.373535	1.95337	4.45265	0.438698	0.66088	NA	X	72578814	72714319	phosphorylase kinase regulatory subunit alpha 1 [Source:HGNC Symbol;Acc:HGNC:8925]	protein_coding
ENSG00000067182.8	TNFRSF1A	115.376	0.497805	0.273916	1.81736	0.0691619	0.466187	12	6328757	6342114	TNF receptor superfamily member 1A [Source:HGNC Symbol;Acc:HGNC:11916]	protein_coding
ENSG00000067191.16	CACNB1	230.696	-0.132758	0.244955	-0.541969	0.58784	0.925746	17	39173453	39197703	calcium voltage-gated channel auxiliary subunit beta 1 [Source:HGNC Symbol;Acc:HGNC:1401]	protein_coding
ENSG00000067208.14	EVI5	92.6099	-0.424816	0.379118	-1.12054	0.262484	0.758835	1	92508696	92792404	ecotropic viral integration site 5 [Source:HGNC Symbol;Acc:HGNC:3501]	protein_coding
ENSG00000067221.14	STOML1	78.8726	0.407587	0.320932	1.27001	0.204081	0.698341	15	73978926	73994622	stomatin like 1 [Source:HGNC Symbol;Acc:HGNC:14560]	protein_coding
ENSG00000067225.19	PKM	26586.7	-0.0257401	0.0915137	-0.28127	0.778503	0.972498	15	72199029	72231822	pyruvate kinase M1/2 [Source:HGNC Symbol;Acc:HGNC:9021]	protein_coding
ENSG00000067248.10	DHX29	1094.24	0.206999	0.108381	1.90992	0.0561438	0.426409	5	55256055	55307694	DExH-box helicase 29 [Source:HGNC Symbol;Acc:HGNC:15815]	protein_coding
ENSG00000067334.14	DNTTIP2	1114.79	-0.166996	0.144039	-1.15938	0.246301	0.743755	1	93866284	93879918	deoxynucleotidyltransferase terminal interacting protein 2 [Source:HGNC Symbol;Acc:HGNC:24013]	protein_coding
ENSG00000067365.15	METTL22	292.975	-0.237961	0.169146	-1.40684	0.159475	0.639623	16	8621683	8649654	methyltransferase like 22 [Source:HGNC Symbol;Acc:HGNC:28368]	protein_coding
ENSG00000067369.14	TP53BP1	1576.19	0.166099	0.244777	0.678573	0.497409	0.901019	15	43403061	43510728	tumor protein p53 binding protein 1 [Source:HGNC Symbol;Acc:HGNC:11999]	protein_coding
ENSG00000067445.21	TRO	1.74673	1.27772	2.61029	0.489495	0.624491	NA	X	54920462	54931431	trophinin [Source:HGNC Symbol;Acc:HGNC:12326]	protein_coding
ENSG00000067533.6	RRP15	695.046	0.0412202	0.188765	0.218368	0.827142	0.983615	1	218285293	218337983	ribosomal RNA processing 15 homolog [Source:HGNC Symbol;Acc:HGNC:24255]	protein_coding
ENSG00000067560.14	RHOA	7919.02	-0.0863461	0.0445424	-1.93852	0.0525604	0.4157	3	49359139	49412998	ras homolog family member A [Source:HGNC Symbol;Acc:HGNC:667]	protein_coding
ENSG00000067596.12	DHX8	976.494	-0.0424723	0.112291	-0.378233	0.705258	0.957021	17	43483865	43610338	DEAH-box helicase 8 [Source:HGNC Symbol;Acc:HGNC:2749]	protein_coding
ENSG00000067601.8	PMS2P4	31.8116	0.423169	0.380508	1.11212	0.266087	0.762115	7	67287541	67302419	PMS1 homolog 2, mismatch repair system component pseudogene 4 [Source:HGNC Symbol;Acc:HGNC:9129]	transcribed_unprocessed_pseudogene
ENSG00000067606.17	PRKCZ	85.5438	0.0540178	0.285791	0.189012	0.850084	0.987567	1	2050411	2185395	protein kinase C zeta [Source:HGNC Symbol;Acc:HGNC:9412]	protein_coding
ENSG00000067646.12	ZFY	307.618	-0.22613	0.306798	-0.737062	0.461085	0.887349	Y	2935281	2982506	zinc finger protein Y-linked [Source:HGNC Symbol;Acc:HGNC:12870]	protein_coding
ENSG00000067704.10	IARS2	1617.55	0.122299	0.0759389	1.61049	0.10729	0.55677	1	220094132	220148041	isoleucyl-tRNA synthetase 2, mitochondrial [Source:HGNC Symbol;Acc:HGNC:29685]	protein_coding
ENSG00000067715.14	SYT1	0.740292	2.2147	3.13619	0.706174	0.48008	NA	12	78863993	79452008	synaptotagmin 1 [Source:HGNC Symbol;Acc:HGNC:11509]	protein_coding
ENSG00000067798.16	NAV3	21.403	0.165501	0.58231	0.284215	0.776246	0.972124	12	77324641	78213010	neuron navigator 3 [Source:HGNC Symbol;Acc:HGNC:15998]	protein_coding
ENSG00000067829.19	IDH3G	645.599	0.325588	0.101615	3.20414	0.00135466	0.0547868	X	153785766	153794523	isocitrate dehydrogenase (NAD(+)) 3 non-catalytic subunit gamma [Source:HGNC Symbol;Acc:HGNC:5386]	protein_coding
ENSG00000067836.13	ROGDI	91.2678	0.798389	0.302405	2.64013	0.00828743	0.164386	16	4796968	4802880	rogdi atypical leucine zipper [Source:HGNC Symbol;Acc:HGNC:29478]	protein_coding
ENSG00000067840.12	PDZD4	0.841424	0	3.93428	0	1	NA	X	153802166	153830565	PDZ domain containing 4 [Source:HGNC Symbol;Acc:HGNC:21167]	protein_coding
ENSG00000067842.17	ATP2B3	0.465485	0	5.16654	0	1	NA	X	153517676	153582939	ATPase plasma membrane Ca2+ transporting 3 [Source:HGNC Symbol;Acc:HGNC:816]	protein_coding
ENSG00000067900.8	ROCK1	2756.97	-0.00915664	0.0819102	-0.111789	0.910991	0.998827	18	20946906	21111813	Rho associated coiled-coil containing protein kinase 1 [Source:HGNC Symbol;Acc:HGNC:10251]	protein_coding
ENSG00000067955.15	CBFB	2506.96	0.0687921	0.114054	0.603154	0.546406	0.912764	16	67028984	67101058	core-binding factor subunit beta [Source:HGNC Symbol;Acc:HGNC:1539]	protein_coding
ENSG00000067992.16	PDK3	631.047	-0.192182	0.109574	-1.7539	0.0794469	0.496299	X	24465270	24550466	pyruvate dehydrogenase kinase 3 [Source:HGNC Symbol;Acc:HGNC:8811]	protein_coding
ENSG00000068001.14	HYAL2	228.755	-0.128207	0.194524	-0.659081	0.509844	0.903782	3	50317790	50322782	hyaluronidase 2 [Source:HGNC Symbol;Acc:HGNC:5321]	protein_coding
ENSG00000068024.17	HDAC4	307.264	0.160829	0.247559	0.649659	0.515912	0.905977	2	239048168	239401654	histone deacetylase 4 [Source:HGNC Symbol;Acc:HGNC:14063]	protein_coding
ENSG00000068028.17	RASSF1	584.234	-0.248308	0.114688	-2.16508	0.0303818	0.320874	3	50329782	50340980	Ras association domain family member 1 [Source:HGNC Symbol;Acc:HGNC:9882]	protein_coding
ENSG00000068078.20	FGFR3	1.16261	-1.7965	2.66402	-0.674357	0.500084	NA	4	1793293	1808872	fibroblast growth factor receptor 3 [Source:HGNC Symbol;Acc:HGNC:3690]	protein_coding
ENSG00000068079.8	IFI35	117.471	0.384581	0.265618	1.44787	0.147653	0.624242	17	43006740	43014456	interferon induced protein 35 [Source:HGNC Symbol;Acc:HGNC:5399]	protein_coding
ENSG00000068097.15	HEATR6	471.814	0.118047	0.211617	0.55783	0.576961	0.921836	17	60041008	60078922	HEAT repeat containing 6 [Source:HGNC Symbol;Acc:HGNC:24076]	protein_coding
ENSG00000068120.15	COASY	987.302	0.180265	0.130859	1.37756	0.168341	0.652933	17	42561467	42566277	Coenzyme A synthase [Source:HGNC Symbol;Acc:HGNC:29932]	protein_coding
ENSG00000068137.15	PLEKHH3	421.823	-0.374991	0.259936	-1.44263	0.149125	0.625886	17	42667914	42676994	pleckstrin homology, MyTH4 and FERM domain containing H3 [Source:HGNC Symbol;Acc:HGNC:26105]	protein_coding
ENSG00000068305.17	MEF2A	1521.37	-0.186893	0.130923	-1.4275	0.153436	0.63126	15	99565417	99716466	myocyte enhancer factor 2A [Source:HGNC Symbol;Acc:HGNC:6993]	protein_coding
ENSG00000068308.14	OTUD5	1022.55	-0.0942167	0.148234	-0.635594	0.525041	0.908086	X	48922024	48958386	OTU deubiquitinase 5 [Source:HGNC Symbol;Acc:HGNC:25402]	protein_coding
ENSG00000068323.17	TFE3	487.133	0.0822791	0.0951296	0.864916	0.387085	0.849475	X	49028726	49043410	transcription factor binding to IGHM enhancer 3 [Source:HGNC Symbol;Acc:HGNC:11752]	protein_coding
ENSG00000068354.16	TBC1D25	242.006	0.720282	0.224773	3.20448	0.00135305	0.0547868	X	48539714	48562609	TBC1 domain family member 25 [Source:HGNC Symbol;Acc:HGNC:8092]	protein_coding
ENSG00000068366.20	ACSL4	1789.64	0.0819902	0.210808	0.388933	0.697325	0.954934	X	109624244	109733403	acyl-CoA synthetase long chain family member 4 [Source:HGNC Symbol;Acc:HGNC:3571]	protein_coding
ENSG00000068383.19	INPP5A	261.886	-0.456421	0.291212	-1.56731	0.117041	0.577661	10	132537787	132783480	inositol polyphosphate-5-phosphatase A [Source:HGNC Symbol;Acc:HGNC:6076]	protein_coding
ENSG00000068394.11	GPKOW	340.231	0.0558601	0.104575	0.534161	0.59323	0.926655	X	49113407	49123735	G-patch domain and KOW motifs [Source:HGNC Symbol;Acc:HGNC:30677]	protein_coding
ENSG00000068400.13	GRIPAP1	1023.28	-0.0625227	0.146024	-0.428168	0.668529	0.946217	X	48973720	49002264	GRIP1 associated protein 1 [Source:HGNC Symbol;Acc:HGNC:18706]	protein_coding
ENSG00000068438.15	FTSJ1	562.745	0.130813	0.15362	0.851535	0.394472	0.853859	X	48476021	48486364	FtsJ RNA 2'-O-methyltransferase 1 [Source:HGNC Symbol;Acc:HGNC:13254]	protein_coding
ENSG00000068489.13	PRR11	2216.42	-0.295237	0.11556	-2.55484	0.0106237	0.189071	17	59155732	59206709	proline rich 11 [Source:HGNC Symbol;Acc:HGNC:25619]	protein_coding
ENSG00000068615.19	REEP1	2.21971	-3.36563	1.73113	-1.94417	0.0518745	NA	2	86213993	86338083	receptor accessory protein 1 [Source:HGNC Symbol;Acc:HGNC:25786]	protein_coding
ENSG00000068650.18	ATP11A	721.028	0.141802	0.330785	0.428683	0.668154	0.946217	13	112690329	112887168	ATPase phospholipid transporting 11A [Source:HGNC Symbol;Acc:HGNC:13552]	protein_coding
ENSG00000068654.16	POLR1A	1943.26	0.179174	0.38286	0.467987	0.639794	0.937957	2	86020216	86106155	RNA polymerase I subunit A [Source:HGNC Symbol;Acc:HGNC:17264]	protein_coding
ENSG00000068697.7	LAPTM4A	626.659	0.00304734	0.119889	0.025418	0.979722	1	2	20032650	20051628	lysosomal protein transmembrane 4 alpha [Source:HGNC Symbol;Acc:HGNC:6924]	protein_coding
ENSG00000068724.17	TTC7A	934.907	-0.0583058	0.158331	-0.368254	0.712684	0.957384	2	46916157	47076137	tetratricopeptide repeat domain 7A [Source:HGNC Symbol;Acc:HGNC:19750]	protein_coding
ENSG00000068745.15	IP6K2	982.996	0.0664802	0.0855011	0.777536	0.436842	0.873595	3	48688003	48740353	inositol hexakisphosphate kinase 2 [Source:HGNC Symbol;Acc:HGNC:17313]	protein_coding
ENSG00000068781.21	STON1-GTF2A1L	0.634297	0	6.00582	0	1	NA	2	48529925	48776517	STON1-GTF2A1L readthrough [Source:HGNC Symbol;Acc:HGNC:30651]	protein_coding
ENSG00000068784.13	SRBD1	369.375	-0.0193317	0.213283	-0.0906388	0.92778	1	2	45388680	45612165	S1 RNA binding domain 1 [Source:HGNC Symbol;Acc:HGNC:25521]	protein_coding
ENSG00000068796.19	KIF2A	3815.19	0.118339	0.290881	0.40683	0.684133	0.950919	5	62306162	62391025	kinesin family member 2A [Source:HGNC Symbol;Acc:HGNC:6318]	protein_coding
ENSG00000068831.19	RASGRP2	985.157	0.0388398	0.148533	0.261489	0.793715	0.974411	11	64726911	64745456	RAS guanyl releasing protein 2 [Source:HGNC Symbol;Acc:HGNC:9879]	protein_coding
ENSG00000068878.15	PSME4	2338.57	0.134262	0.0985487	1.36239	0.173075	0.658821	2	53864069	53970993	proteasome activator subunit 4 [Source:HGNC Symbol;Acc:HGNC:20635]	protein_coding
ENSG00000068885.15	IFT80	513.542	-0.191908	0.266572	-0.71991	0.471581	0.890469	3	160256986	160399880	intraflagellar transport 80 [Source:HGNC Symbol;Acc:HGNC:29262]	protein_coding
ENSG00000068903.20	SIRT2	346.682	-0.0623517	0.104781	-0.595066	0.5518	0.91314	19	38878555	38899862	sirtuin 2 [Source:HGNC Symbol;Acc:HGNC:10886]	protein_coding
ENSG00000068912.14	ERLEC1	626.826	0.104063	0.0864389	1.2039	0.22863	0.727304	2	53787044	53818819	endoplasmic reticulum lectin 1 [Source:HGNC Symbol;Acc:HGNC:25222]	protein_coding
ENSG00000068971.14	PPP2R5B	100.671	-0.751049	0.411259	-1.82622	0.0678175	0.460502	11	64917553	64934475	protein phosphatase 2 regulatory subunit B'beta [Source:HGNC Symbol;Acc:HGNC:9310]	protein_coding
ENSG00000068976.14	PYGM	28.8027	0.0286234	0.412413	0.0694047	0.944667	1	11	64746389	64759974	glycogen phosphorylase, muscle associated [Source:HGNC Symbol;Acc:HGNC:9726]	protein_coding
ENSG00000068985.5	PAGE1	0	NA	NA	NA	NA	NA	X	49687447	49695984	PAGE family member 1 [Source:HGNC Symbol;Acc:HGNC:4107]	protein_coding
ENSG00000069011.16	PITX1	1060.21	-0.215716	0.0817918	-2.63738	0.00835488	0.165037	5	135027734	135034813	paired like homeodomain 1 [Source:HGNC Symbol;Acc:HGNC:9004]	protein_coding
ENSG00000069018.19	TRPC7	0.187738	1.01511	6.00582	0.169021	0.86578	NA	5	136212745	136365545	transient receptor potential cation channel subfamily C member 7 [Source:HGNC Symbol;Acc:HGNC:20754]	protein_coding
ENSG00000069020.18	MAST4	206.593	-0.796634	0.54836	-1.45276	0.146292	0.623563	5	66596361	67169595	microtubule associated serine/threonine kinase family member 4 [Source:HGNC Symbol;Acc:HGNC:19037]	protein_coding
ENSG00000069122.19	ADGRF5	0.0452754	0	6.00582	0	1	NA	6	46852522	46954943	adhesion G protein-coupled receptor F5 [Source:HGNC Symbol;Acc:HGNC:19030]	protein_coding
ENSG00000069188.17	SDK2	6.12019	0	2.95245	0	1	NA	17	73334384	73644445	sidekick cell adhesion molecule 2 [Source:HGNC Symbol;Acc:HGNC:19308]	protein_coding
ENSG00000069206.15	ADAM7	0	NA	NA	NA	NA	NA	8	24440930	24526970	ADAM metallopeptidase domain 7 [Source:HGNC Symbol;Acc:HGNC:214]	protein_coding
ENSG00000069248.12	NUP133	1306.97	-0.214351	0.113342	-1.89119	0.0585993	0.434207	1	229440259	229508341	nucleoporin 133 [Source:HGNC Symbol;Acc:HGNC:18016]	protein_coding
ENSG00000069275.13	NUCKS1	5625.25	0.0649542	0.236075	0.275143	0.783207	0.972882	1	205712822	205750182	nuclear casein kinase and cyclin dependent kinase substrate 1 [Source:HGNC Symbol;Acc:HGNC:29923]	protein_coding
ENSG00000069329.18	VPS35	2129.35	0.0685587	0.130567	0.525083	0.599525	0.926801	16	46656132	46689518	VPS35 retromer complex component [Source:HGNC Symbol;Acc:HGNC:13487]	protein_coding
ENSG00000069345.12	DNAJA2	1747.71	0.0326753	0.0582073	0.56136	0.574552	0.920764	16	46955362	46973674	DnaJ heat shock protein family (Hsp40) member A2 [Source:HGNC Symbol;Acc:HGNC:14884]	protein_coding
ENSG00000069399.15	BCL3	101.047	1.06329	0.367174	2.89588	0.00378094	0.100935	19	44747705	44760044	BCL3 transcription coactivator [Source:HGNC Symbol;Acc:HGNC:998]	protein_coding
ENSG00000069424.15	KCNAB2	2288.48	0.1349	0.122847	1.09811	0.272158	0.767217	1	5990927	6101193	potassium voltage-gated channel subfamily A regulatory beta subunit 2 [Source:HGNC Symbol;Acc:HGNC:6229]	protein_coding
ENSG00000069431.12	ABCC9	46.8529	0.219115	0.302958	0.723253	0.469525	0.890469	12	21797389	21942529	ATP binding cassette subfamily C member 9 [Source:HGNC Symbol;Acc:HGNC:60]	protein_coding
ENSG00000069482.7	GAL	1.89719	0	6.00582	0	1	NA	11	68683779	68691175	galanin and GMAP prepropeptide [Source:HGNC Symbol;Acc:HGNC:4114]	protein_coding
ENSG00000069493.15	CLEC2D	1264.47	-0.258818	0.112067	-2.3095	0.020916	0.264552	12	9664969	9699553	C-type lectin domain family 2 member D [Source:HGNC Symbol;Acc:HGNC:14351]	protein_coding
ENSG00000069509.6	FUNDC1	300.519	-0.0446287	0.0880639	-0.506776	0.612312	0.931714	X	44523639	44542859	FUN14 domain containing 1 [Source:HGNC Symbol;Acc:HGNC:28746]	protein_coding
ENSG00000069535.14	MAOB	0	NA	NA	NA	NA	NA	X	43766610	43882450	monoamine oxidase B [Source:HGNC Symbol;Acc:HGNC:6834]	protein_coding
ENSG00000069667.16	RORA	189.177	1.06548	1.4521	0.73375	0.463101	0.888798	15	60488284	61229302	RAR related orphan receptor A [Source:HGNC Symbol;Acc:HGNC:10258]	protein_coding
ENSG00000069696.7	DRD4	4.88525	-0.128788	0.906906	-0.142008	0.887073	NA	11	637269	640706	dopamine receptor D4 [Source:HGNC Symbol;Acc:HGNC:3025]	protein_coding
ENSG00000069702.11	TGFBR3	51.1996	0.0653903	0.376413	0.17372	0.862086	0.991491	1	91680343	91906335	transforming growth factor beta receptor 3 [Source:HGNC Symbol;Acc:HGNC:11774]	protein_coding
ENSG00000069764.10	PLA2G10	0.562745	2.33008	4.2703	0.545648	0.585308	NA	16	14672548	14694308	phospholipase A2 group X [Source:HGNC Symbol;Acc:HGNC:9029]	protein_coding
ENSG00000069812.11	HES2	22.8385	-0.186406	0.702715	-0.265266	0.790805	0.974411	1	6412418	6424670	hes family bHLH transcription factor 2 [Source:HGNC Symbol;Acc:HGNC:16005]	protein_coding
ENSG00000069849.11	ATP1B3	3457.49	-0.133141	0.0917096	-1.45177	0.146567	0.623563	3	141876124	141926549	ATPase Na+/K+ transporting subunit beta 3 [Source:HGNC Symbol;Acc:HGNC:806]	protein_coding
ENSG00000069869.17	NEDD4	341.36	-0.322896	0.188098	-1.71664	0.0860457	0.512933	15	55826922	55993660	NEDD4 E3 ubiquitin protein ligase [Source:HGNC Symbol;Acc:HGNC:7727]	protein_coding
ENSG00000069943.10	PIGB	170.961	-0.324767	0.195095	-1.66466	0.0959813	0.537527	15	55318960	55355648	phosphatidylinositol glycan anchor biosynthesis class B [Source:HGNC Symbol;Acc:HGNC:8959]	protein_coding
ENSG00000069956.13	MAPK6	2104.08	0.0970416	0.138753	0.699386	0.484311	0.895381	15	51952106	52067375	mitogen-activated protein kinase 6 [Source:HGNC Symbol;Acc:HGNC:6879]	protein_coding
ENSG00000069966.19	GNB5	807.314	-0.0789472	0.109471	-0.721167	0.470807	0.890469	15	52115100	52191392	G protein subunit beta 5 [Source:HGNC Symbol;Acc:HGNC:4401]	protein_coding
ENSG00000069974.16	RAB27A	403.705	0.00663022	0.160976	0.0411875	0.967146	1	15	55202966	55319113	RAB27A, member RAS oncogene family [Source:HGNC Symbol;Acc:HGNC:9766]	protein_coding
ENSG00000069998.12	HDHD5	954.488	-0.0807761	0.0612024	-1.31982	0.186895	0.677843	22	17137511	17165287	haloacid dehalogenase like hydrolase domain containing 5 [Source:HGNC Symbol;Acc:HGNC:1843]	protein_coding
ENSG00000070010.19	UFD1	1295.96	0.224461	0.111263	2.01739	0.0436547	0.380118	22	19449911	19479202	ubiquitin recognition factor in ER associated degradation 1 [Source:HGNC Symbol;Acc:HGNC:12520]	protein_coding
ENSG00000070018.9	LRP6	15.3727	-0.887097	1.95204	-0.454446	0.649508	NA	12	12116025	12267044	LDL receptor related protein 6 [Source:HGNC Symbol;Acc:HGNC:6698]	protein_coding
ENSG00000070019.5	GUCY2C	1.2408	0.677819	1.35355	0.500772	0.616531	NA	12	14612632	14696599	guanylate cyclase 2C [Source:HGNC Symbol;Acc:HGNC:4688]	protein_coding
ENSG00000070031.4	SCT	0.259816	1.74136	5.97903	0.291245	0.770864	NA	11	626309	627181	secretin [Source:HGNC Symbol;Acc:HGNC:10607]	protein_coding
ENSG00000070047.13	PHRF1	1372.5	-0.0307078	0.0693475	-0.44281	0.657903	0.943688	11	576470	612222	PHD and ring finger domains 1 [Source:HGNC Symbol;Acc:HGNC:24351]	protein_coding
ENSG00000070061.16	ELP1	2047.19	-0.0597962	0.170813	-0.350068	0.726287	0.962273	9	108866898	108934328	elongator complex protein 1 [Source:HGNC Symbol;Acc:HGNC:5959]	protein_coding
ENSG00000070081.17	NUCB2	1316.13	-0.172837	0.07004	-2.46769	0.013599	0.212825	11	17208153	17349980	nucleobindin 2 [Source:HGNC Symbol;Acc:HGNC:8044]	protein_coding
ENSG00000070087.14	PFN2	39.4522	-1.26062	1.05742	-1.19216	0.233197	0.734613	3	149964904	150050788	profilin 2 [Source:HGNC Symbol;Acc:HGNC:8882]	protein_coding
ENSG00000070159.14	PTPN3	83.3726	2.87827	1.43228	2.00958	0.044476	0.38261	9	109375466	109498313	protein tyrosine phosphatase non-receptor type 3 [Source:HGNC Symbol;Acc:HGNC:9655]	protein_coding
ENSG00000070182.21	SPTB	22.0838	0.47629	0.543215	0.876799	0.380596	0.846726	14	64746283	64879907	spectrin beta, erythrocytic [Source:HGNC Symbol;Acc:HGNC:11274]	protein_coding
ENSG00000070190.13	DAPP1	664.598	0.279627	0.0940144	2.9743	0.00293661	0.0893416	4	99816827	99870190	dual adaptor of phosphotyrosine and 3-phosphoinositides 1 [Source:HGNC Symbol;Acc:HGNC:16500]	protein_coding
ENSG00000070193.5	FGF10	0.153462	0	6.00582	0	1	NA	5	44300247	44389706	fibroblast growth factor 10 [Source:HGNC Symbol;Acc:HGNC:3666]	protein_coding
ENSG00000070214.16	SLC44A1	1366.95	-0.00240747	0.0739148	-0.0325709	0.974017	1	9	105244622	105439171	solute carrier family 44 member 1 [Source:HGNC Symbol;Acc:HGNC:18798]	protein_coding
ENSG00000070269.14	TMEM260	167.247	-0.0661019	0.223533	-0.295714	0.767448	0.971077	14	56488354	56650606	transmembrane protein 260 [Source:HGNC Symbol;Acc:HGNC:20185]	protein_coding
ENSG00000070366.14	SMG6	1322.38	0.0852844	0.166353	0.512673	0.60818	0.929708	17	2059839	2303785	SMG6 nonsense mediated mRNA decay factor [Source:HGNC Symbol;Acc:HGNC:17809]	protein_coding
ENSG00000070367.16	EXOC5	1723.07	-0.0407785	0.0978216	-0.416866	0.676776	0.949219	14	57200507	57268905	exocyst complex component 5 [Source:HGNC Symbol;Acc:HGNC:10696]	protein_coding
ENSG00000070371.16	CLTCL1	23.6459	0.451855	0.533229	0.847394	0.396776	0.855124	22	19179473	19291719	clathrin heavy chain like 1 [Source:HGNC Symbol;Acc:HGNC:2093]	protein_coding
ENSG00000070388.11	FGF22	2.98605	1.77649	1.15123	1.54312	0.122801	NA	19	639879	644371	fibroblast growth factor 22 [Source:HGNC Symbol;Acc:HGNC:3679]	protein_coding
ENSG00000070404.10	FSTL3	111.746	0.399477	0.299031	1.33591	0.18158	0.671075	19	676392	683392	follistatin like 3 [Source:HGNC Symbol;Acc:HGNC:3973]	protein_coding
ENSG00000070413.20	DGCR2	813.053	-0.0861557	0.0835471	-1.03122	0.302436	0.796461	22	19036282	19122454	DiGeorge syndrome critical region gene 2 [Source:HGNC Symbol;Acc:HGNC:2845]	protein_coding
ENSG00000070423.18	RNF126	920.412	-0.0840258	0.11147	-0.753796	0.450972	0.882145	19	647526	663233	ring finger protein 126 [Source:HGNC Symbol;Acc:HGNC:21151]	protein_coding
ENSG00000070444.15	MNT	509.084	-0.0296804	0.199079	-0.149089	0.881483	0.994807	17	2384073	2401104	MAX network transcriptional repressor [Source:HGNC Symbol;Acc:HGNC:7188]	protein_coding
ENSG00000070476.15	ZXDC	419.806	0.0510969	0.109025	0.468672	0.639304	0.937957	3	126437601	126475891	ZXD family zinc finger C [Source:HGNC Symbol;Acc:HGNC:28160]	protein_coding
ENSG00000070495.15	JMJD6	563.1	0.00820748	0.155201	0.0528828	0.957825	1	17	76712832	76726799	jumonji domain containing 6, arginine demethylase and lysine hydroxylase [Source:HGNC Symbol;Acc:HGNC:19355]	protein_coding
ENSG00000070501.12	POLB	215.674	-0.054915	0.164807	-0.333208	0.738977	0.965274	8	42338454	42371808	DNA polymerase beta [Source:HGNC Symbol;Acc:HGNC:9174]	protein_coding
ENSG00000070526.15	ST6GALNAC1	0.0301464	0	6.00582	0	1	NA	17	76624761	76643786	ST6 N-acetylgalactosaminide alpha-2,6-sialyltransferase 1 [Source:HGNC Symbol;Acc:HGNC:23614]	protein_coding
ENSG00000070540.13	WIPI1	97.3572	0.185446	0.362563	0.511487	0.60901	0.929923	17	68420948	68457513	WD repeat domain, phosphoinositide interacting 1 [Source:HGNC Symbol;Acc:HGNC:25471]	protein_coding
ENSG00000070601.10	FRMPD1	3.64144	0.828335	1.27166	0.651381	0.514801	NA	9	37650954	37746904	FERM and PDZ domain containing 1 [Source:HGNC Symbol;Acc:HGNC:29159]	protein_coding
ENSG00000070610.14	GBA2	897.892	0.175747	0.114905	1.5295	0.12614	0.592465	9	35736866	35749228	glucosylceramidase beta 2 [Source:HGNC Symbol;Acc:HGNC:18986]	protein_coding
ENSG00000070614.15	NDST1	1152.73	-0.0401875	0.107321	-0.374461	0.708061	0.957021	5	150485818	150558211	N-deacetylase and N-sulfotransferase 1 [Source:HGNC Symbol;Acc:HGNC:7680]	protein_coding
ENSG00000070669.17	ASNS	3001.96	-0.136165	0.0738113	-1.84478	0.0650698	0.45401	7	97851677	97872542	asparagine synthetase (glutamine-hydrolyzing) [Source:HGNC Symbol;Acc:HGNC:753]	protein_coding
ENSG00000070718.12	AP3M2	520.65	0.250252	0.162023	1.54454	0.122456	0.587413	8	42152946	42171673	adaptor related protein complex 3 subunit mu 2 [Source:HGNC Symbol;Acc:HGNC:570]	protein_coding
ENSG00000070729.14	CNGB1	3.09294	-0.0821611	1.12825	-0.0728219	0.941948	NA	16	57882340	57971128	cyclic nucleotide gated channel subunit beta 1 [Source:HGNC Symbol;Acc:HGNC:2151]	protein_coding
ENSG00000070731.11	ST6GALNAC2	1.0055	0.84046	3.19409	0.26313	0.79245	NA	17	76565377	76586956	ST6 N-acetylgalactosaminide alpha-2,6-sialyltransferase 2 [Source:HGNC Symbol;Acc:HGNC:10867]	protein_coding
ENSG00000070748.19	CHAT	0.343555	0	6.00582	0	1	NA	10	49609095	49667942	choline O-acetyltransferase [Source:HGNC Symbol;Acc:HGNC:1912]	protein_coding
ENSG00000070756.17	PABPC1	44796.7	-0.0119626	0.0684923	-0.174656	0.86135	0.991491	8	100685816	100722809	poly(A) binding protein cytoplasmic 1 [Source:HGNC Symbol;Acc:HGNC:8554]	protein_coding
ENSG00000070759.17	TESK2	175.303	-0.242444	0.157028	-1.54395	0.122599	0.587629	1	45343883	45491163	testis associated actin remodelling kinase 2 [Source:HGNC Symbol;Acc:HGNC:11732]	protein_coding
ENSG00000070761.8	CFAP20	724.015	0.053734	0.136491	0.393682	0.693816	0.953507	16	58113592	58129381	cilia and flagella associated protein 20 [Source:HGNC Symbol;Acc:HGNC:29523]	protein_coding
ENSG00000070770.10	CSNK2A2	2212.17	-0.0799186	0.0899821	-0.88816	0.374454	0.842601	16	58157907	58198106	casein kinase 2 alpha 2 [Source:HGNC Symbol;Acc:HGNC:2459]	protein_coding
ENSG00000070778.13	PTPN21	1.64033	-0.303845	2.24006	-0.135641	0.892105	NA	14	88465778	88555007	protein tyrosine phosphatase non-receptor type 21 [Source:HGNC Symbol;Acc:HGNC:9651]	protein_coding
ENSG00000070785.17	EIF2B3	835.162	0.197191	0.0982809	2.0064	0.0448133	0.384098	1	44850522	44986722	eukaryotic translation initiation factor 2B subunit gamma [Source:HGNC Symbol;Acc:HGNC:3259]	protein_coding
ENSG00000070808.16	CAMK2A	5.44376	0.0836538	1.04363	0.0801567	0.936113	NA	5	150219491	150290291	calcium/calmodulin dependent protein kinase II alpha [Source:HGNC Symbol;Acc:HGNC:1460]	protein_coding
ENSG00000070814.22	TCOF1	4321.86	0.377152	0.108212	3.48532	0.000491541	0.0289945	5	150357629	150400308	treacle ribosome biogenesis factor 1 [Source:HGNC Symbol;Acc:HGNC:11654]	protein_coding
ENSG00000070831.17	CDC42	3855.35	-0.0527581	0.084278	-0.626001	0.531314	0.908227	1	22025511	22101360	cell division cycle 42 [Source:HGNC Symbol;Acc:HGNC:1736]	protein_coding
ENSG00000070882.13	OSBPL3	575.474	0.132046	0.310546	0.425207	0.670686	0.946963	7	24796540	24981634	oxysterol binding protein like 3 [Source:HGNC Symbol;Acc:HGNC:16370]	protein_coding
ENSG00000070886.12	EPHA8	0.367914	2.14307	5.93461	0.361113	0.718015	NA	1	22563489	22603595	EPH receptor A8 [Source:HGNC Symbol;Acc:HGNC:3391]	protein_coding
ENSG00000070915.10	SLC12A3	1.99637	2.82265	1.87574	1.50482	0.132371	NA	16	56865207	56915850	solute carrier family 12 member 3 [Source:HGNC Symbol;Acc:HGNC:10912]	protein_coding
ENSG00000070950.10	RAD18	818.004	0.0388916	0.140205	0.277391	0.78148	0.972649	3	8775402	8963773	RAD18 E3 ubiquitin protein ligase [Source:HGNC Symbol;Acc:HGNC:18278]	protein_coding
ENSG00000070961.16	ATP2B1	1348.66	0.116008	0.209037	0.554964	0.578919	0.921957	12	89588049	89709300	ATPase plasma membrane Ca2+ transporting 1 [Source:HGNC Symbol;Acc:HGNC:814]	protein_coding
ENSG00000070985.13	TRPM5	0	NA	NA	NA	NA	NA	11	2404515	2423045	transient receptor potential cation channel subfamily M member 5 [Source:HGNC Symbol;Acc:HGNC:14323]	protein_coding
ENSG00000071051.14	NCK2	552.452	-0.219247	0.175613	-1.24847	0.21186	0.707842	2	105744912	105894274	NCK adaptor protein 2 [Source:HGNC Symbol;Acc:HGNC:7665]	protein_coding
ENSG00000071054.16	MAP4K4	3383.97	0.031948	0.108388	0.294755	0.768181	0.971106	2	101696850	101894689	mitogen-activated protein kinase kinase kinase kinase 4 [Source:HGNC Symbol;Acc:HGNC:6866]	protein_coding
ENSG00000071073.13	MGAT4A	80.2427	0.251492	0.651111	0.386251	0.699311	0.955259	2	98619106	98731132	alpha-1,3-mannosyl-glycoprotein 4-beta-N-acetylglucosaminyltransferase A [Source:HGNC Symbol;Acc:HGNC:7047]	protein_coding
ENSG00000071082.11	RPL31	13259.9	-0.172735	0.0738923	-2.33766	0.0194047	0.252767	2	101002229	101024032	ribosomal protein L31 [Source:HGNC Symbol;Acc:HGNC:10334]	protein_coding
ENSG00000071127.17	WDR1	6851.85	0.0854078	0.078124	1.09323	0.274291	0.769271	4	10074339	10116949	WD repeat domain 1 [Source:HGNC Symbol;Acc:HGNC:12754]	protein_coding
ENSG00000071189.21	SNX13	597.728	0.0345835	0.195044	0.177311	0.859264	0.990579	7	17790761	17940501	sorting nexin 13 [Source:HGNC Symbol;Acc:HGNC:21335]	protein_coding
ENSG00000071203.9	MS4A12	1.7334	0.543848	1.27443	0.426739	0.669569	NA	11	60492778	60507430	membrane spanning 4-domains A12 [Source:HGNC Symbol;Acc:HGNC:13370]	protein_coding
ENSG00000071205.12	ARHGAP10	213.302	-0.110896	0.144538	-0.767243	0.442937	0.877347	4	147732063	148072776	Rho GTPase activating protein 10 [Source:HGNC Symbol;Acc:HGNC:26099]	protein_coding
ENSG00000071242.12	RPS6KA2	6.91439	-1.26774	1.29185	-0.981338	0.326426	NA	6	166409364	166906451	ribosomal protein S6 kinase A2 [Source:HGNC Symbol;Acc:HGNC:10431]	protein_coding
ENSG00000071243.16	ING3	612.826	-0.0553353	0.104934	-0.527336	0.59796	0.926801	7	120950763	120977216	inhibitor of growth family member 3 [Source:HGNC Symbol;Acc:HGNC:14587]	protein_coding
ENSG00000071246.11	VASH1	14.814	0	1.74954	0	1	NA	14	76761468	76783015	vasohibin 1 [Source:HGNC Symbol;Acc:HGNC:19964]	protein_coding
ENSG00000071282.12	LMCD1	25.4428	1.08908	1.69327	0.64318	0.520107	0.907324	3	8501807	8574668	LIM and cysteine rich domains 1 [Source:HGNC Symbol;Acc:HGNC:6633]	protein_coding
ENSG00000071462.12	BUD23	1227.6	0.170745	0.0867638	1.96793	0.0490763	0.401251	7	73683025	73705161	BUD23 rRNA methyltransferase and ribosome maturation factor [Source:HGNC Symbol;Acc:HGNC:16405]	protein_coding
ENSG00000071537.14	SEL1L	1905.63	-0.113048	0.182836	-0.618304	0.536375	0.90832	14	81471547	81533853	SEL1L adaptor subunit of ERAD E3 ubiquitin ligase [Source:HGNC Symbol;Acc:HGNC:10717]	protein_coding
ENSG00000071539.14	TRIP13	887.78	-0.0241544	0.183955	-0.131306	0.895533	0.996188	5	892884	919357	thyroid hormone receptor interactor 13 [Source:HGNC Symbol;Acc:HGNC:12307]	protein_coding
ENSG00000071553.18	ATP6AP1	931.074	-0.0379656	0.072357	-0.524698	0.599793	0.926935	X	154428633	154436516	ATPase H+ transporting accessory protein 1 [Source:HGNC Symbol;Acc:HGNC:868]	protein_coding
ENSG00000071564.17	TCF3	9247.48	-0.224301	0.06274	-3.57508	0.000350114	0.0241712	19	1609290	1652615	transcription factor 3 [Source:HGNC Symbol;Acc:HGNC:11633]	protein_coding
ENSG00000071575.11	TRIB2	754.371	0.179456	0.0824908	2.17547	0.0295948	0.317276	2	12716889	12742734	tribbles pseudokinase 2 [Source:HGNC Symbol;Acc:HGNC:30809]	protein_coding
ENSG00000071626.17	DAZAP1	3818.08	-0.0250583	0.115173	-0.21757	0.827764	0.983615	19	1407569	1435687	DAZ associated protein 1 [Source:HGNC Symbol;Acc:HGNC:2683]	protein_coding
ENSG00000071655.18	MBD3	2239.11	-0.0321143	0.0517855	-0.620142	0.535164	0.90832	19	1573596	1592865	methyl-CpG binding domain protein 3 [Source:HGNC Symbol;Acc:HGNC:6918]	protein_coding
ENSG00000071677.1	PRLH	0	NA	NA	NA	NA	NA	2	237566574	237567175	prolactin releasing hormone [Source:HGNC Symbol;Acc:HGNC:17945]	protein_coding
ENSG00000071794.16	HLTF	3069.91	-0.211895	0.0785742	-2.69675	0.00700194	0.148714	3	149030127	149086554	helicase like transcription factor [Source:HGNC Symbol;Acc:HGNC:11099]	protein_coding
ENSG00000071859.15	FAM50A	1045.24	-0.190528	0.106374	-1.79112	0.0732734	0.477001	X	154444141	154450654	family with sequence similarity 50 member A [Source:HGNC Symbol;Acc:HGNC:18786]	protein_coding
ENSG00000071889.17	FAM3A	292.931	-0.0120709	0.135934	-0.0887999	0.929241	1	X	154506159	154516242	FAM3 metabolism regulating signaling molecule A [Source:HGNC Symbol;Acc:HGNC:13749]	protein_coding
ENSG00000071894.17	CPSF1	2285.66	-0.0161325	0.121396	-0.132891	0.894279	0.996188	8	144393229	144409335	cleavage and polyadenylation specific factor 1 [Source:HGNC Symbol;Acc:HGNC:2324]	protein_coding
ENSG00000071909.19	MYO3B	37.6394	0.202891	0.631136	0.321469	0.747855	0.967047	2	170178145	170655171	myosin IIIB [Source:HGNC Symbol;Acc:HGNC:15576]	protein_coding
ENSG00000071967.12	CYBRD1	47.4946	0.11416	1.07563	0.106134	0.915476	0.999675	2	171522247	171558129	cytochrome b reductase 1 [Source:HGNC Symbol;Acc:HGNC:20797]	protein_coding
ENSG00000071991.9	CDH19	0.139267	-0.893009	6.00582	-0.14869	0.881798	NA	18	66501083	66604138	cadherin 19 [Source:HGNC Symbol;Acc:HGNC:1758]	protein_coding
ENSG00000071994.11	PDCD2	1408.09	0.0754043	0.0760713	0.991231	0.321573	0.811926	6	170575295	170584692	programmed cell death 2 [Source:HGNC Symbol;Acc:HGNC:8762]	protein_coding
ENSG00000072041.18	SLC6A15	7.07552	-0.920668	0.848376	-1.08521	0.277828	NA	12	84859491	84913629	solute carrier family 6 member 15 [Source:HGNC Symbol;Acc:HGNC:13621]	protein_coding
ENSG00000072042.13	RDH11	1207.81	0.041339	0.124788	0.331272	0.740439	0.965274	14	67676800	67695793	retinol dehydrogenase 11 [Source:HGNC Symbol;Acc:HGNC:17964]	protein_coding
ENSG00000072062.15	PRKACA	688.147	-0.163281	0.0933693	-1.74876	0.0803323	0.498451	19	14091688	14118084	protein kinase cAMP-activated catalytic subunit alpha [Source:HGNC Symbol;Acc:HGNC:9380]	protein_coding
ENSG00000072071.16	ADGRL1	597.223	-0.096302	0.0905392	-1.06365	0.287488	0.779511	19	14147743	14206187	adhesion G protein-coupled receptor L1 [Source:HGNC Symbol;Acc:HGNC:20973]	protein_coding
ENSG00000072080.11	SPP2	19.9034	0.194366	0.371045	0.523833	0.600395	0.927049	2	234050679	234077134	secreted phosphoprotein 2 [Source:HGNC Symbol;Acc:HGNC:11256]	protein_coding
ENSG00000072110.15	ACTN1	219.405	-0.288665	0.55701	-0.51824	0.604291	0.928193	14	68874128	68979440	actinin alpha 1 [Source:HGNC Symbol;Acc:HGNC:163]	protein_coding
ENSG00000072121.17	ZFYVE26	852.732	-0.740716	0.339193	-2.18376	0.02898	0.315116	14	67727374	67816590	zinc finger FYVE-type containing 26 [Source:HGNC Symbol;Acc:HGNC:20761]	protein_coding
ENSG00000072133.11	RPS6KA6	1.72373	0.483132	1.38393	0.349101	0.727013	NA	X	84058346	84188199	ribosomal protein S6 kinase A6 [Source:HGNC Symbol;Acc:HGNC:10435]	protein_coding
ENSG00000072134.15	EPN2	262.018	0.352756	0.27856	1.26636	0.205386	0.700752	17	19215615	19336715	epsin 2 [Source:HGNC Symbol;Acc:HGNC:18639]	protein_coding
ENSG00000072135.13	PTPN18	1289.84	-0.0130792	0.064805	-0.201823	0.840055	0.986263	2	130356045	130375405	protein tyrosine phosphatase non-receptor type 18 [Source:HGNC Symbol;Acc:HGNC:9649]	protein_coding
ENSG00000072163.20	LIMS2	2.98129	-1.19015	0.818102	-1.45477	0.145734	NA	2	127638381	127681786	LIM zinc finger domain containing 2 [Source:HGNC Symbol;Acc:HGNC:16084]	protein_coding
ENSG00000072182.13	ASIC4	1.98935	2.2704	1.17002	1.94048	0.0523209	NA	2	219514170	219538772	acid sensing ion channel subunit family member 4 [Source:HGNC Symbol;Acc:HGNC:21263]	protein_coding
ENSG00000072195.15	SPEG	3.9293	-0.234608	1.04423	-0.224671	0.822235	NA	2	219434843	219493629	striated muscle enriched protein kinase [Source:HGNC Symbol;Acc:HGNC:16901]	protein_coding
ENSG00000072201.14	LNX1	9.59801	3.38387	1.36942	2.47102	0.0134728	NA	4	53459301	53701405	ligand of numb-protein X 1 [Source:HGNC Symbol;Acc:HGNC:6657]	protein_coding
ENSG00000072210.19	ALDH3A2	622.757	0.0873026	0.225616	0.386953	0.698791	0.955259	17	19648136	19685760	aldehyde dehydrogenase 3 family member A2 [Source:HGNC Symbol;Acc:HGNC:403]	protein_coding
ENSG00000072274.13	TFRC	8889.06	0.236641	0.108491	2.1812	0.0291688	0.315138	3	196027183	196082096	transferrin receptor [Source:HGNC Symbol;Acc:HGNC:11763]	protein_coding
ENSG00000072310.17	SREBF1	1388.08	-0.0641373	0.129332	-0.495911	0.619957	0.932676	17	17810399	17837011	sterol regulatory element binding transcription factor 1 [Source:HGNC Symbol;Acc:HGNC:11289]	protein_coding
ENSG00000072315.4	TRPC5	0.597932	1.34442	2.77342	0.48475	0.627854	NA	X	111768011	112082776	transient receptor potential cation channel subfamily C member 5 [Source:HGNC Symbol;Acc:HGNC:12337]	protein_coding
ENSG00000072364.13	AFF4	1673	-0.223327	0.175744	-1.27075	0.203818	0.698341	5	132875395	132963634	AF4/FMR2 family member 4 [Source:HGNC Symbol;Acc:HGNC:17869]	protein_coding
ENSG00000072401.15	UBE2D1	113.268	1.50612	1.54053	0.977667	0.328239	0.815685	10	58334979	58370751	ubiquitin conjugating enzyme E2 D1 [Source:HGNC Symbol;Acc:HGNC:12474]	protein_coding
ENSG00000072415.10	MPP5	610.045	0.0614215	0.120266	0.510714	0.609551	0.929955	14	67240713	67336061	membrane palmitoylated protein 5 [Source:HGNC Symbol;Acc:HGNC:18669]	protein_coding
ENSG00000072422.17	RHOBTB1	3.50915	-0.586015	1.74923	-0.335013	0.737616	NA	10	60869438	61001440	Rho related BTB domain containing 1 [Source:HGNC Symbol;Acc:HGNC:18738]	protein_coding
ENSG00000072501.19	SMC1A	5432.06	-0.0344879	0.114779	-0.300472	0.763817	0.970423	X	53374149	53422728	structural maintenance of chromosomes 1A [Source:HGNC Symbol;Acc:HGNC:11111]	protein_coding
ENSG00000072506.13	HSD17B10	1588.59	0.110084	0.0784562	1.40313	0.160579	0.640231	X	53431258	53434370	hydroxysteroid 17-beta dehydrogenase 10 [Source:HGNC Symbol;Acc:HGNC:4800]	protein_coding
ENSG00000072518.22	MARK2	1049.21	0.033834	0.114253	0.296132	0.767129	0.971022	11	63838928	63911020	microtubule affinity regulating kinase 2 [Source:HGNC Symbol;Acc:HGNC:3332]	protein_coding
ENSG00000072571.20	HMMR	2403.47	-0.0109867	0.0587123	-0.187128	0.85156	0.987626	5	163460203	163491941	hyaluronan mediated motility receptor [Source:HGNC Symbol;Acc:HGNC:5012]	protein_coding
ENSG00000072609.18	CHFR	377.599	0.22242	0.154835	1.4365	0.150861	0.628683	12	132822187	132956304	checkpoint with forkhead and ring finger domains [Source:HGNC Symbol;Acc:HGNC:20455]	protein_coding
ENSG00000072657.9	TRHDE	1.82838	-0.371468	5.31776	-0.0698542	0.94431	NA	12	72087266	72670758	thyrotropin releasing hormone degrading enzyme [Source:HGNC Symbol;Acc:HGNC:30748]	protein_coding
ENSG00000072682.20	P4HA2	585.091	0.0535872	0.128674	0.416458	0.677075	0.949219	5	132190147	132295315	prolyl 4-hydroxylase subunit alpha 2 [Source:HGNC Symbol;Acc:HGNC:8547]	protein_coding
ENSG00000072694.21	FCGR2B	286.411	0.325147	0.164313	1.97882	0.047836	0.396198	1	161663147	161678654	Fc fragment of IgG receptor IIb [Source:HGNC Symbol;Acc:HGNC:3618]	protein_coding
ENSG00000072736.19	NFATC3	1489.03	-0.138572	0.0847009	-1.63602	0.101836	0.546665	16	68084751	68229259	nuclear factor of activated T cells 3 [Source:HGNC Symbol;Acc:HGNC:7777]	protein_coding
ENSG00000072756.17	TRNT1	567.362	-0.317227	0.148908	-2.13036	0.0331421	0.335093	3	3126933	3150879	tRNA nucleotidyl transferase 1 [Source:HGNC Symbol;Acc:HGNC:17341]	protein_coding
ENSG00000072778.20	ACADVL	2558.13	0.138909	0.122572	1.13328	0.257095	0.752674	17	7217125	7225266	acyl-CoA dehydrogenase very long chain [Source:HGNC Symbol;Acc:HGNC:92]	protein_coding
ENSG00000072786.13	STK10	1487.74	-0.00133872	0.142936	-0.00936589	0.992527	1	5	172042079	172188224	serine/threonine kinase 10 [Source:HGNC Symbol;Acc:HGNC:11388]	protein_coding
ENSG00000072803.18	FBXW11	1681.74	-0.14739	0.0884377	-1.6666	0.0955946	0.536697	5	171861549	172006873	F-box and WD repeat domain containing 11 [Source:HGNC Symbol;Acc:HGNC:13607]	protein_coding
ENSG00000072818.12	ACAP1	992.118	0.0456351	0.135307	0.33727	0.735913	0.965167	17	7336529	7351477	ArfGAP with coiled-coil, ankyrin repeat and PH domains 1 [Source:HGNC Symbol;Acc:HGNC:16467]	protein_coding
ENSG00000072832.15	CRMP1	125.879	-0.228103	0.153471	-1.4863	0.1372	0.609438	4	5748084	5893086	collapsin response mediator protein 1 [Source:HGNC Symbol;Acc:HGNC:2365]	protein_coding
ENSG00000072840.13	EVC	192.375	-0.422453	0.523071	-0.80764	0.419298	0.866698	4	5711201	5814305	EvC ciliary complex subunit 1 [Source:HGNC Symbol;Acc:HGNC:3497]	protein_coding
ENSG00000072849.11	DERL2	693.161	0.0191101	0.0865976	0.220677	0.825344	0.983195	17	5471254	5486811	derlin 2 [Source:HGNC Symbol;Acc:HGNC:17943]	protein_coding
ENSG00000072858.11	SIDT1	188.028	0.472254	0.597856	0.789912	0.429579	0.870369	3	113532555	113629575	SID1 transmembrane family member 1 [Source:HGNC Symbol;Acc:HGNC:25967]	protein_coding
ENSG00000072864.16	NDE1	881.264	-0.144797	0.101867	-1.42143	0.155192	0.631985	16	15643267	15734691	nudE neurodevelopment protein 1 [Source:HGNC Symbol;Acc:HGNC:17619]	protein_coding
ENSG00000072952.19	IRAG1	0.642305	0.706204	2.95572	0.238928	0.811161	NA	11	10573091	10693988	inositol 1,4,5-triphosphate receptor associated 1 [Source:HGNC Symbol;Acc:HGNC:7237]	protein_coding
ENSG00000072954.7	TMEM38A	433.013	-0.267824	0.0945707	-2.832	0.00462577	0.113197	19	16661139	16690023	transmembrane protein 38A [Source:HGNC Symbol;Acc:HGNC:28462]	protein_coding
ENSG00000072958.9	AP1M1	1103.74	-0.0917261	0.0858392	-1.06858	0.285259	0.777811	19	16197854	16245906	adaptor related protein complex 1 subunit mu 1 [Source:HGNC Symbol;Acc:HGNC:13667]	protein_coding
ENSG00000073008.15	PVR	3.90836	0	1.9962	0	1	NA	19	44643798	44666162	PVR cell adhesion molecule [Source:HGNC Symbol;Acc:HGNC:9705]	protein_coding
ENSG00000073050.12	XRCC1	548.31	-0.0193184	0.115196	-0.167699	0.86682	0.991815	19	43543311	43580473	X-ray repair cross complementing 1 [Source:HGNC Symbol;Acc:HGNC:12828]	protein_coding
ENSG00000073060.17	SCARB1	2218.74	-0.015402	0.0742922	-0.207317	0.835763	0.985275	12	124776856	124882668	scavenger receptor class B member 1 [Source:HGNC Symbol;Acc:HGNC:1664]	protein_coding
ENSG00000073067.14	CYP2W1	1.50223	1.00056	1.50544	0.664627	0.506289	NA	7	983181	989640	cytochrome P450 family 2 subfamily W member 1 [Source:HGNC Symbol;Acc:HGNC:20243]	protein_coding
ENSG00000073111.14	MCM2	5343.19	0.0213153	0.081901	0.260257	0.794665	0.974411	3	127598410	127622436	minichromosome maintenance complex component 2 [Source:HGNC Symbol;Acc:HGNC:6944]	protein_coding
ENSG00000073146.16	MOV10L1	1.27592	-0.655873	1.97817	-0.331556	0.740225	NA	22	50089879	50161690	Mov10 like RISC complex RNA helicase 1 [Source:HGNC Symbol;Acc:HGNC:7201]	protein_coding
ENSG00000073150.14	PANX2	1.62476	-1.00985	2.27329	-0.444226	0.656879	NA	22	50170731	50180295	pannexin 2 [Source:HGNC Symbol;Acc:HGNC:8600]	protein_coding
ENSG00000073169.14	SELENOO	368.572	-0.0219021	0.112307	-0.19502	0.845377	0.98698	22	50200979	50217616	selenoprotein O [Source:HGNC Symbol;Acc:HGNC:30395]	protein_coding
ENSG00000073282.14	TP63	31.7659	-0.0659119	1.47222	-0.0447705	0.96429	1	3	189631389	189897276	tumor protein p63 [Source:HGNC Symbol;Acc:HGNC:15979]	protein_coding
ENSG00000073331.18	ALPK1	318.287	0.44524	0.247145	1.80153	0.0716187	0.472578	4	112285509	112442621	alpha kinase 1 [Source:HGNC Symbol;Acc:HGNC:20917]	protein_coding
ENSG00000073350.14	LLGL2	58.7659	-0.885854	0.311682	-2.84217	0.0044807	0.110635	17	75525080	75575209	LLGL scribble cell polarity complex component 2 [Source:HGNC Symbol;Acc:HGNC:6629]	protein_coding
ENSG00000073417.15	PDE8A	329.724	-0.0485234	0.371932	-0.130463	0.8962	0.996188	15	84980440	85139145	phosphodiesterase 8A [Source:HGNC Symbol;Acc:HGNC:8793]	protein_coding
ENSG00000073464.13	CLCN4	159.723	0.199588	0.225665	0.884445	0.376456	0.843559	X	10156975	10237660	chloride voltage-gated channel 4 [Source:HGNC Symbol;Acc:HGNC:2022]	protein_coding
ENSG00000073536.18	NLE1	799.629	0.0142014	0.109339	0.129884	0.896659	0.996304	17	35128730	35142304	notchless homolog 1 [Source:HGNC Symbol;Acc:HGNC:19889]	protein_coding
ENSG00000073578.17	SDHA	3388.26	-0.120671	0.0945691	-1.27601	0.201951	0.696085	5	218241	257082	succinate dehydrogenase complex flavoprotein subunit A [Source:HGNC Symbol;Acc:HGNC:10680]	protein_coding
ENSG00000073584.20	SMARCE1	2626.45	0.0449061	0.0634015	0.708281	0.478771	0.892525	17	40624962	40648654	SWI/SNF related, matrix associated, actin dependent regulator of chromatin, subfamily e, member 1 [Source:HGNC Symbol;Acc:HGNC:11109]	protein_coding
ENSG00000073598.6	FNDC8	0.648819	-0.0275283	2.11331	-0.0130261	0.989607	NA	17	35121615	35130732	fibronectin type III domain containing 8 [Source:HGNC Symbol;Acc:HGNC:25286]	protein_coding
ENSG00000073605.18	GSDMB	169.272	-0.130081	0.307793	-0.422625	0.672569	0.947841	17	39904595	39919854	gasdermin B [Source:HGNC Symbol;Acc:HGNC:23690]	protein_coding
ENSG00000073614.13	KDM5A	1601.46	-0.0543525	0.178254	-0.304917	0.76043	0.969826	12	280057	389320	lysine demethylase 5A [Source:HGNC Symbol;Acc:HGNC:9886]	protein_coding
ENSG00000073670.14	ADAM11	19.2903	-0.419644	0.566084	-0.741311	0.458505	0.885922	17	44758988	44781846	ADAM metallopeptidase domain 11 [Source:HGNC Symbol;Acc:HGNC:189]	protein_coding
ENSG00000073711.11	PPP2R3A	2.38583	2.18715	1.46982	1.48804	0.13674	NA	3	135965728	136147894	protein phosphatase 2 regulatory subunit B''alpha [Source:HGNC Symbol;Acc:HGNC:9307]	protein_coding
ENSG00000073712.15	FERMT2	130.78	-0.226043	0.752143	-0.300533	0.763771	0.970423	14	52857268	52952435	fermitin family member 2 [Source:HGNC Symbol;Acc:HGNC:15767]	protein_coding
ENSG00000073734.10	ABCB11	14.3187	-2.40792	1.09013	-2.20884	0.0271857	NA	2	168915498	169031324	ATP binding cassette subfamily B member 11 [Source:HGNC Symbol;Acc:HGNC:42]	protein_coding
ENSG00000073737.17	DHRS9	5.10993	1.89416	1.52517	1.24193	0.214262	NA	2	169064789	169096167	dehydrogenase/reductase 9 [Source:HGNC Symbol;Acc:HGNC:16888]	protein_coding
ENSG00000073754.6	CD5L	3.66091	-0.37191	0.921799	-0.403461	0.686609	NA	1	157830911	157898256	CD5 molecule like [Source:HGNC Symbol;Acc:HGNC:1690]	protein_coding
ENSG00000073756.13	PTGS2	0.42735	0	5.34187	0	1	NA	1	186671791	186680922	prostaglandin-endoperoxide synthase 2 [Source:HGNC Symbol;Acc:HGNC:9605]	protein_coding
ENSG00000073792.16	IGF2BP2	2.34034	0.596782	2.47464	0.241159	0.809432	NA	3	185643130	185825042	insulin like growth factor 2 mRNA binding protein 2 [Source:HGNC Symbol;Acc:HGNC:28867]	protein_coding
ENSG00000073803.14	MAP3K13	398.789	0.406878	0.321332	1.26623	0.205432	0.700752	3	185282941	185489094	mitogen-activated protein kinase kinase kinase 13 [Source:HGNC Symbol;Acc:HGNC:6852]	protein_coding
ENSG00000073849.16	ST6GAL1	8359.07	0.00431179	0.0858176	0.0502436	0.959928	1	3	186930325	187078553	ST6 beta-galactoside alpha-2,6-sialyltransferase 1 [Source:HGNC Symbol;Acc:HGNC:10860]	protein_coding
ENSG00000073861.3	TBX21	24.4602	-1.84328	1.61511	-1.14127	0.253756	0.752072	17	47733236	47746122	T-box transcription factor 21 [Source:HGNC Symbol;Acc:HGNC:11599]	protein_coding
ENSG00000073905.8	VDAC1P1	0.378243	1.3993	3.02592	0.462439	0.643767	NA	X	80929500	80930347	voltage dependent anion channel 1 pseudogene 1 [Source:HGNC Symbol;Acc:HGNC:12671]	processed_pseudogene
ENSG00000073910.23	FRY	27.3727	0.976668	1.53633	0.635714	0.524963	0.908081	13	31846713	32299125	FRY microtubule binding protein [Source:HGNC Symbol;Acc:HGNC:20367]	protein_coding
ENSG00000073921.18	PICALM	2045.35	-0.0683796	0.118978	-0.574724	0.565478	0.9165	11	85957175	86069882	phosphatidylinositol binding clathrin assembly protein [Source:HGNC Symbol;Acc:HGNC:15514]	protein_coding
ENSG00000073969.18	NSF	1441.58	-0.160217	0.0627879	-2.55172	0.0107193	0.189421	17	46590669	46757464	N-ethylmaleimide sensitive factor, vesicle fusing ATPase [Source:HGNC Symbol;Acc:HGNC:8016]	protein_coding
ENSG00000074047.22	GLI2	1.43353	-1.27372	2.67373	-0.476382	0.633802	NA	2	120735623	120992653	GLI family zinc finger 2 [Source:HGNC Symbol;Acc:HGNC:4318]	protein_coding
ENSG00000074054.20	CLASP1	1540.52	0.0284349	0.193686	0.146809	0.883283	0.995192	2	121337776	121649476	cytoplasmic linker associated protein 1 [Source:HGNC Symbol;Acc:HGNC:17088]	protein_coding
ENSG00000074071.15	MRPS34	1491.27	-0.00650738	0.071232	-0.0913547	0.927211	1	16	1771890	1773150	mitochondrial ribosomal protein S34 [Source:HGNC Symbol;Acc:HGNC:16618]	protein_coding
ENSG00000074181.9	NOTCH3	25.8065	0.183855	0.592654	0.310223	0.756392	0.968101	19	15159038	15200995	notch receptor 3 [Source:HGNC Symbol;Acc:HGNC:7883]	protein_coding
ENSG00000074201.9	CLNS1A	1029.87	0.0228853	0.084408	0.271127	0.786294	0.973985	11	77514936	77637794	chloride nucleotide-sensitive channel 1A [Source:HGNC Symbol;Acc:HGNC:2080]	protein_coding
ENSG00000074211.14	PPP2R2C	5.57795	1.49193	1.62075	0.920518	0.357302	NA	4	6320578	6563600	protein phosphatase 2 regulatory subunit Bgamma [Source:HGNC Symbol;Acc:HGNC:9306]	protein_coding
ENSG00000074219.14	TEAD2	10.3952	0.400928	0.483963	0.828427	0.407429	NA	19	49340595	49362457	TEA domain transcription factor 2 [Source:HGNC Symbol;Acc:HGNC:11715]	protein_coding
ENSG00000074266.22	EED	824.5	-0.0711463	0.0918185	-0.774858	0.438423	0.874425	11	86244753	86278813	embryonic ectoderm development [Source:HGNC Symbol;Acc:HGNC:3188]	protein_coding
ENSG00000074276.10	CDHR2	2.00803	2.58461	1.82533	1.41597	0.156784	NA	5	176542511	176595974	cadherin related family member 2 [Source:HGNC Symbol;Acc:HGNC:18231]	protein_coding
ENSG00000074317.11	SNCB	28.7282	0.0124371	0.322665	0.0385451	0.969253	1	5	176620082	176630556	synuclein beta [Source:HGNC Symbol;Acc:HGNC:11140]	protein_coding
ENSG00000074319.13	TSG101	885.77	0.0181904	0.0888693	0.204687	0.837816	0.985477	11	18468336	18526951	tumor susceptibility 101 [Source:HGNC Symbol;Acc:HGNC:15971]	protein_coding
ENSG00000074356.17	NCBP3	1122.9	0.0441651	0.222795	0.198232	0.842864	0.986772	17	3802158	3846246	nuclear cap binding subunit 3 [Source:HGNC Symbol;Acc:HGNC:24612]	protein_coding
ENSG00000074370.18	ATP2A3	4338.4	0.0223024	0.0812211	0.274588	0.783633	0.972882	17	3923870	3964464	ATPase sarcoplasmic/endoplasmic reticulum Ca2+ transporting 3 [Source:HGNC Symbol;Acc:HGNC:813]	protein_coding
ENSG00000074410.14	CA12	0.277146	-0.96903	5.70561	-0.169838	0.865138	NA	15	63321378	63381846	carbonic anhydrase 12 [Source:HGNC Symbol;Acc:HGNC:1371]	protein_coding
ENSG00000074416.14	MGLL	1471.29	0.330565	0.282025	1.17211	0.241152	0.740703	3	127689062	128052190	monoglyceride lipase [Source:HGNC Symbol;Acc:HGNC:17038]	protein_coding
ENSG00000074527.13	NTN4	1.08056	-3.26278	2.77858	-1.17426	0.240289	NA	12	95657807	95791189	netrin 4 [Source:HGNC Symbol;Acc:HGNC:13658]	protein_coding
ENSG00000074582.15	BCS1L	572.836	0.186201	0.123353	1.5095	0.131172	0.601244	2	218658764	218663443	BCS1 homolog, ubiquinol-cytochrome c reductase complex chaperone [Source:HGNC Symbol;Acc:HGNC:1020]	protein_coding
ENSG00000074590.14	NUAK1	7.33784	0.40408	0.840015	0.481039	0.630489	NA	12	106063345	106138954	NUAK family kinase 1 [Source:HGNC Symbol;Acc:HGNC:14311]	protein_coding
ENSG00000074603.19	DPP8	1147.68	-0.121736	0.0930042	-1.30893	0.190558	0.682057	15	65442463	65517704	dipeptidyl peptidase 8 [Source:HGNC Symbol;Acc:HGNC:16490]	protein_coding
ENSG00000074621.14	SLC24A1	95.4439	-0.557053	0.548002	-1.01652	0.309384	0.802417	15	65611366	65660995	solute carrier family 24 member 1 [Source:HGNC Symbol;Acc:HGNC:10975]	protein_coding
ENSG00000074657.14	ZNF532	281.326	-0.00439532	0.227556	-0.0193153	0.98459	1	18	58862600	58986480	zinc finger protein 532 [Source:HGNC Symbol;Acc:HGNC:30940]	protein_coding
ENSG00000074660.16	SCARF1	12.2908	-0.499984	0.507634	-0.98493	0.324658	NA	17	1633858	1645744	scavenger receptor class F member 1 [Source:HGNC Symbol;Acc:HGNC:16820]	protein_coding
ENSG00000074695.6	LMAN1	2222.75	-0.0418332	0.116791	-0.358187	0.720203	0.960452	18	59327823	59359265	lectin, mannose binding 1 [Source:HGNC Symbol;Acc:HGNC:6631]	protein_coding
ENSG00000074696.13	HACD3	2435.29	-0.0698983	0.062571	-1.1171	0.26395	0.760161	15	65530418	65578349	3-hydroxyacyl-CoA dehydratase 3 [Source:HGNC Symbol;Acc:HGNC:24175]	protein_coding
ENSG00000074706.13	IPCEF1	205.423	2.50828	1.22176	2.05301	0.0400717	0.366652	6	154154496	154356792	interaction protein for cytohesin exchange factors 1 [Source:HGNC Symbol;Acc:HGNC:21204]	protein_coding
ENSG00000074755.15	ZZEF1	1132.26	-0.204466	0.193586	-1.05621	0.290874	0.781829	17	4004445	4143030	zinc finger ZZ-type and EF-hand domain containing 1 [Source:HGNC Symbol;Acc:HGNC:29027]	protein_coding
ENSG00000074771.4	NOX3	0.140331	0	6.00582	0	1	NA	6	155395368	155455839	NADPH oxidase 3 [Source:HGNC Symbol;Acc:HGNC:7890]	protein_coding
ENSG00000074800.16	ENO1	36271.6	-0.128901	0.0675185	-1.90912	0.0562465	0.426554	1	8861000	8879190	enolase 1 [Source:HGNC Symbol;Acc:HGNC:3350]	protein_coding
ENSG00000074803.20	SLC12A1	0.151779	0	6.00582	0	1	NA	15	48178438	48304078	solute carrier family 12 member 1 [Source:HGNC Symbol;Acc:HGNC:10910]	protein_coding
ENSG00000074842.8	MYDGF	965.415	-0.00817744	0.0805936	-0.101465	0.919181	0.999765	19	4641374	4670362	myeloid derived growth factor [Source:HGNC Symbol;Acc:HGNC:16948]	protein_coding
ENSG00000074855.11	ANO8	140.11	0.0175868	0.188523	0.0932875	0.925675	1	19	17323223	17334855	anoctamin 8 [Source:HGNC Symbol;Acc:HGNC:29329]	protein_coding
ENSG00000074935.14	TUBE1	277.807	-0.13303	0.132012	-1.00771	0.313592	0.804641	6	112070663	112087529	tubulin epsilon 1 [Source:HGNC Symbol;Acc:HGNC:20775]	protein_coding
ENSG00000074964.17	ARHGEF10L	83.5782	-0.367484	0.556047	-0.660886	0.508686	0.903782	1	17539698	17697874	Rho guanine nucleotide exchange factor 10 like [Source:HGNC Symbol;Acc:HGNC:25540]	protein_coding
ENSG00000074966.11	TXK	24.7279	-1.52368	0.664832	-2.29182	0.0219159	0.272411	4	48066393	48134250	TXK tyrosine kinase [Source:HGNC Symbol;Acc:HGNC:12434]	protein_coding
ENSG00000075035.10	WSCD2	5.4711	1.31423	1.26956	1.03518	0.300584	NA	12	108129288	108250537	WSC domain containing 2 [Source:HGNC Symbol;Acc:HGNC:29117]	protein_coding
ENSG00000075043.19	KCNQ2	9.69423	2.49113	1.70323	1.46259	0.14358	NA	20	63400208	63472677	potassium voltage-gated channel subfamily Q member 2 [Source:HGNC Symbol;Acc:HGNC:6296]	protein_coding
ENSG00000075073.15	TACR2	0	NA	NA	NA	NA	NA	10	69403903	69416918	tachykinin receptor 2 [Source:HGNC Symbol;Acc:HGNC:11527]	protein_coding
ENSG00000075089.10	ACTR6	470.247	0.0515977	0.114649	0.450049	0.652675	0.941927	12	100199122	100241865	actin related protein 6 [Source:HGNC Symbol;Acc:HGNC:24025]	protein_coding
ENSG00000075131.10	TIPIN	572.41	-0.013334	0.0960042	-0.13889	0.889537	0.996188	15	66336191	66386746	TIMELESS interacting protein [Source:HGNC Symbol;Acc:HGNC:30750]	protein_coding
ENSG00000075142.14	SRI	1243.96	0.176703	0.0796407	2.21875	0.0265037	0.302375	7	88205115	88226993	sorcin [Source:HGNC Symbol;Acc:HGNC:11292]	protein_coding
ENSG00000075151.22	EIF4G3	2450.03	0.0872103	0.0806306	1.0816	0.279429	0.775936	1	20806292	21176888	eukaryotic translation initiation factor 4 gamma 3 [Source:HGNC Symbol;Acc:HGNC:3298]	protein_coding
ENSG00000075188.9	NUP37	566.373	0.0826256	0.0812631	1.01677	0.309264	0.802413	12	102073103	102120120	nucleoporin 37 [Source:HGNC Symbol;Acc:HGNC:29929]	protein_coding
ENSG00000075213.11	SEMA3A	9.66038	2.07762	1.91863	1.08287	0.278866	NA	7	83955777	84492724	semaphorin 3A [Source:HGNC Symbol;Acc:HGNC:10723]	protein_coding
ENSG00000075218.19	GTSE1	1762.73	-0.255193	0.0662647	-3.85111	0.000117581	0.0111069	22	46296870	46330810	G2 and S-phase expressed 1 [Source:HGNC Symbol;Acc:HGNC:13698]	protein_coding
ENSG00000075223.14	SEMA3C	9.44178	-1.76869	1.17074	-1.51075	0.130852	NA	7	80742538	80922359	semaphorin 3C [Source:HGNC Symbol;Acc:HGNC:10725]	protein_coding
ENSG00000075234.17	TTC38	134.145	-0.646833	0.36721	-1.76148	0.0781571	0.492609	22	46267961	46294008	tetratricopeptide repeat domain 38 [Source:HGNC Symbol;Acc:HGNC:26082]	protein_coding
ENSG00000075239.14	ACAT1	407.554	-0.15582	0.224695	-0.693475	0.488012	0.89675	11	108116695	108147603	acetyl-CoA acetyltransferase 1 [Source:HGNC Symbol;Acc:HGNC:93]	protein_coding
ENSG00000075240.17	GRAMD4	625.268	0.307129	0.338905	0.906239	0.364809	0.838211	22	46576012	46679790	GRAM domain containing 4 [Source:HGNC Symbol;Acc:HGNC:29113]	protein_coding
ENSG00000075275.18	CELSR1	31.0097	-2.18307	0.9422	-2.31699	0.0205043	0.261373	22	46360834	46537620	cadherin EGF LAG seven-pass G-type receptor 1 [Source:HGNC Symbol;Acc:HGNC:1850]	protein_coding
ENSG00000075290.8	WNT8B	0.870422	0.878164	3.29217	0.266743	0.789667	NA	10	100463009	100483744	Wnt family member 8B [Source:HGNC Symbol;Acc:HGNC:12789]	protein_coding
ENSG00000075292.19	ZNF638	2262.67	-0.0488867	0.146368	-0.333998	0.738381	0.965274	2	71276561	71435069	zinc finger protein 638 [Source:HGNC Symbol;Acc:HGNC:17894]	protein_coding
ENSG00000075303.13	SLC25A40	463.863	-0.243938	0.249557	-0.977483	0.32833	0.815685	7	87833568	87876360	solute carrier family 25 member 40 [Source:HGNC Symbol;Acc:HGNC:29680]	protein_coding
ENSG00000075336.12	TIMM21	837.081	0.0596379	0.0729088	0.81798	0.413369	0.863372	18	74148523	74160531	translocase of inner mitochondrial membrane 21 [Source:HGNC Symbol;Acc:HGNC:25010]	protein_coding
ENSG00000075340.23	ADD2	2.15383	0.162393	2.14854	0.0755829	0.939751	NA	2	70607618	70768225	adducin 2 [Source:HGNC Symbol;Acc:HGNC:244]	protein_coding
ENSG00000075388.4	FGF4	0.254429	0	6.00582	0	1	NA	11	69771022	69775341	fibroblast growth factor 4 [Source:HGNC Symbol;Acc:HGNC:3682]	protein_coding
ENSG00000075391.17	RASAL2	43.4548	0.912725	0.714956	1.27662	0.201738	0.696078	1	178094104	178484147	RAS protein activator like 2 [Source:HGNC Symbol;Acc:HGNC:9874]	protein_coding
ENSG00000075399.14	VPS9D1	33.1689	-0.153729	0.700867	-0.219341	0.826385	0.983615	16	89707134	89720898	VPS9 domain containing 1 [Source:HGNC Symbol;Acc:HGNC:13526]	protein_coding
ENSG00000075407.18	ZNF37A	868.113	0.142862	0.102385	1.39534	0.162915	0.644901	10	38094334	38150293	zinc finger protein 37A [Source:HGNC Symbol;Acc:HGNC:13102]	protein_coding
ENSG00000075413.19	MARK3	1779.01	0.0732737	0.113223	0.647162	0.517527	0.906231	14	103385377	103503831	microtubule affinity regulating kinase 3 [Source:HGNC Symbol;Acc:HGNC:6897]	protein_coding
ENSG00000075415.14	SLC25A3	6879.55	0.0759648	0.0627769	1.21008	0.226249	0.725588	12	98593591	98606379	solute carrier family 25 member 3 [Source:HGNC Symbol;Acc:HGNC:10989]	protein_coding
ENSG00000075420.13	FNDC3B	608.743	-0.331925	0.185256	-1.79171	0.0731791	0.476723	3	172039578	172401669	fibronectin type III domain containing 3B [Source:HGNC Symbol;Acc:HGNC:24670]	protein_coding
ENSG00000075426.12	FOSL2	47.1041	0.156786	0.497343	0.315247	0.752574	0.967488	2	28392448	28417317	FOS like 2, AP-1 transcription factor subunit [Source:HGNC Symbol;Acc:HGNC:3798]	protein_coding
ENSG00000075429.9	CACNG5	8.15597	0.300814	0.577562	0.520835	0.602482	NA	17	66835117	66894751	calcium voltage-gated channel auxiliary subunit gamma 5 [Source:HGNC Symbol;Acc:HGNC:1409]	protein_coding
ENSG00000075461.6	CACNG4	1.56204	0	3.13992	0	1	NA	17	66964707	67033398	calcium voltage-gated channel auxiliary subunit gamma 4 [Source:HGNC Symbol;Acc:HGNC:1408]	protein_coding
ENSG00000075539.15	FRYL	1284.88	-0.215282	0.196884	-1.09345	0.274198	0.769271	4	48497357	48780322	FRY like transcription coactivator [Source:HGNC Symbol;Acc:HGNC:29127]	protein_coding
ENSG00000075568.17	TMEM131	1412.22	0.0442628	0.171248	0.258471	0.796043	0.974794	2	97756333	97995948	transmembrane protein 131 [Source:HGNC Symbol;Acc:HGNC:30366]	protein_coding
ENSG00000075618.18	FSCN1	1680.87	0.0574765	1.02213	0.056232	0.955157	1	7	5592816	5606655	fascin actin-bundling protein 1 [Source:HGNC Symbol;Acc:HGNC:11148]	protein_coding
ENSG00000075624.17	ACTB	71767.7	0.0567736	0.0793873	0.715148	0.474518	0.890681	7	5526409	5563902	actin beta [Source:HGNC Symbol;Acc:HGNC:132]	protein_coding
ENSG00000075643.6	MOCOS	52.7319	0.472586	0.567728	0.832416	0.405174	0.860926	18	36187497	36272157	molybdenum cofactor sulfurase [Source:HGNC Symbol;Acc:HGNC:18234]	protein_coding
ENSG00000075651.16	PLD1	336.097	2.0392	1.64217	1.24177	0.214321	0.7121	3	171600404	171810950	phospholipase D1 [Source:HGNC Symbol;Acc:HGNC:9067]	protein_coding
ENSG00000075673.12	ATP12A	0.761002	2.13399	1.84875	1.15429	0.248381	NA	13	24680408	24712472	ATPase H+/K+ transporting non-gastric alpha2 subunit [Source:HGNC Symbol;Acc:HGNC:13816]	protein_coding
ENSG00000075702.19	WDR62	1348.59	-0.2065	0.181156	-1.1399	0.254329	0.752092	19	36054649	36105108	WD repeat domain 62 [Source:HGNC Symbol;Acc:HGNC:24502]	protein_coding
ENSG00000075711.21	DLG1	1123.21	0.0981085	0.28175	0.348211	0.727682	0.962565	3	197042560	197299330	discs large MAGUK scaffold protein 1 [Source:HGNC Symbol;Acc:HGNC:2900]	protein_coding
ENSG00000075785.14	RAB7A	2422.22	-0.0234587	0.0901485	-0.260223	0.794692	0.974411	3	128693669	128825942	RAB7A, member RAS oncogene family [Source:HGNC Symbol;Acc:HGNC:9788]	protein_coding
ENSG00000075790.12	BCAP29	274.538	-0.0922006	0.151503	-0.608575	0.542806	0.91061	7	107580246	107629170	B cell receptor associated protein 29 [Source:HGNC Symbol;Acc:HGNC:24131]	protein_coding
ENSG00000075826.17	SEC31B	317.896	0.084131	0.168194	0.500202	0.616933	0.932031	10	100486646	100519864	SEC31 homolog B, COPII coat complex component [Source:HGNC Symbol;Acc:HGNC:23197]	protein_coding
ENSG00000075856.12	SART3	1646.18	0.0607915	0.111318	0.546108	0.584992	0.925119	12	108522214	108561400	spliceosome associated factor 3, U4/U6 recycling protein [Source:HGNC Symbol;Acc:HGNC:16860]	protein_coding
ENSG00000075884.14	ARHGAP15	866.825	0.127533	0.0893318	1.42763	0.153399	0.63126	2	143091362	143768352	Rho GTPase activating protein 15 [Source:HGNC Symbol;Acc:HGNC:21030]	protein_coding
ENSG00000075886.11	TUBA3D	0.329203	0.537854	5.51178	0.0975826	0.922264	NA	2	131476119	131482934	tubulin alpha 3d [Source:HGNC Symbol;Acc:HGNC:24071]	protein_coding
ENSG00000075891.23	PAX2	0.625051	0.721086	4.93795	0.146029	0.883898	NA	10	100735396	100829944	paired box 2 [Source:HGNC Symbol;Acc:HGNC:8616]	protein_coding
ENSG00000075914.13	EXOSC7	783.321	0.380803	0.200168	1.90241	0.0571172	0.430066	3	44975241	45036066	exosome component 7 [Source:HGNC Symbol;Acc:HGNC:28112]	protein_coding
ENSG00000075945.13	KIFAP3	524.748	-0.12661	1.51694	-0.0834641	0.933482	1	1	169921326	170085208	kinesin associated protein 3 [Source:HGNC Symbol;Acc:HGNC:17060]	protein_coding
ENSG00000075975.17	MKRN2	767.582	0.169978	0.084593	2.00937	0.0444981	0.38261	3	12557057	12586208	makorin ring finger protein 2 [Source:HGNC Symbol;Acc:HGNC:7113]	protein_coding
ENSG00000076003.5	MCM6	4504.45	0.00544151	0.0864368	0.0629536	0.949803	1	2	135839626	135876443	minichromosome maintenance complex component 6 [Source:HGNC Symbol;Acc:HGNC:6949]	protein_coding
ENSG00000076043.11	REXO2	389.563	0.00753157	0.0994794	0.0757098	0.93965	1	11	114439435	114450279	RNA exonuclease 2 [Source:HGNC Symbol;Acc:HGNC:17851]	protein_coding
ENSG00000076053.12	RBM7	500.241	-0.218077	0.175076	-1.24561	0.212906	0.709149	11	114400030	114414203	RNA binding motif protein 7 [Source:HGNC Symbol;Acc:HGNC:9904]	protein_coding
ENSG00000076067.13	RBMS2	111.296	1.43525	0.480323	2.98809	0.00280723	0.0871727	12	56521820	56596193	RNA binding motif single stranded interacting protein 2 [Source:HGNC Symbol;Acc:HGNC:9909]	protein_coding
ENSG00000076108.12	BAZ2A	3131.68	0.0471333	0.170262	0.276828	0.781912	0.972649	12	56595596	56636816	bromodomain adjacent to zinc finger domain 2A [Source:HGNC Symbol;Acc:HGNC:962]	protein_coding
ENSG00000076201.15	PTPN23	756.264	0.0721668	0.143479	0.502979	0.614979	0.931714	3	47381011	47413435	protein tyrosine phosphatase non-receptor type 23 [Source:HGNC Symbol;Acc:HGNC:14406]	protein_coding
ENSG00000076242.16	MLH1	1392.86	0.0848598	0.0731966	1.15934	0.246317	0.743755	3	36993350	37050846	mutL homolog 1 [Source:HGNC Symbol;Acc:HGNC:7127]	protein_coding
ENSG00000076248.11	UNG	1330.46	0.0649643	0.076829	0.84557	0.397793	0.856022	12	109097597	109110992	uracil DNA glycosylase [Source:HGNC Symbol;Acc:HGNC:12572]	protein_coding
ENSG00000076258.10	FMO4	77.1371	-0.237915	0.252671	-0.941599	0.346398	0.825885	1	171314183	171342084	flavin containing dimethylaniline monoxygenase 4 [Source:HGNC Symbol;Acc:HGNC:3772]	protein_coding
ENSG00000076321.11	KLHL20	213.496	-0.206934	0.219287	-0.943669	0.345339	0.825635	1	173714941	173786692	kelch like family member 20 [Source:HGNC Symbol;Acc:HGNC:25056]	protein_coding
ENSG00000076344.16	RGS11	1.27379	-1.08568	1.56649	-0.693069	0.488266	NA	16	268301	275980	regulator of G protein signaling 11 [Source:HGNC Symbol;Acc:HGNC:9993]	protein_coding
ENSG00000076351.13	SLC46A1	17.3279	-1.64835	1.25627	-1.3121	0.189486	NA	17	28394642	28407197	solute carrier family 46 member 1 [Source:HGNC Symbol;Acc:HGNC:30521]	protein_coding
ENSG00000076356.7	PLXNA2	2.87857	2.05588	1.87259	1.09788	0.272256	NA	1	208022242	208244384	plexin A2 [Source:HGNC Symbol;Acc:HGNC:9100]	protein_coding
ENSG00000076382.17	SPAG5	2634.97	-0.164229	0.066241	-2.47926	0.0131654	0.208474	17	28577565	28599025	sperm associated antigen 5 [Source:HGNC Symbol;Acc:HGNC:13452]	protein_coding
ENSG00000076513.17	ANKRD13A	5344.66	-0.129591	0.0981243	-1.32068	0.186607	0.677604	12	109999186	110039763	ankyrin repeat domain 13A [Source:HGNC Symbol;Acc:HGNC:21268]	protein_coding
ENSG00000076554.15	TPD52	5646.9	-0.162169	0.0790672	-2.05103	0.0402644	0.367246	8	80034745	80231232	tumor protein D52 [Source:HGNC Symbol;Acc:HGNC:12005]	protein_coding
ENSG00000076555.15	ACACB	270.329	0.24261	0.265042	0.915365	0.36	0.834714	12	109116595	109268226	acetyl-CoA carboxylase beta [Source:HGNC Symbol;Acc:HGNC:85]	protein_coding
ENSG00000076604.15	TRAF4	1393.89	0.0976587	0.124858	0.78216	0.434121	0.872426	17	28744005	28750956	TNF receptor associated factor 4 [Source:HGNC Symbol;Acc:HGNC:12034]	protein_coding
ENSG00000076641.4	PAG1	2236.83	-0.267888	0.386413	-0.693269	0.488141	0.89675	8	80967810	81112068	phosphoprotein membrane anchor with glycosphingolipid microdomains 1 [Source:HGNC Symbol;Acc:HGNC:30043]	protein_coding
ENSG00000076650.7	GPATCH1	277.486	0.0686246	0.160171	0.428447	0.668326	0.946217	19	33080899	33130542	G-patch domain containing 1 [Source:HGNC Symbol;Acc:HGNC:24658]	protein_coding
ENSG00000076662.10	ICAM3	351.409	1.86912	1.06121	1.76131	0.0781856	0.492609	19	10333776	10339661	intercellular adhesion molecule 3 [Source:HGNC Symbol;Acc:HGNC:5346]	protein_coding
ENSG00000076685.19	NT5C2	1758.22	-0.325649	0.165837	-1.96368	0.0495678	0.402865	10	103087185	103277605	5'-nucleotidase, cytosolic II [Source:HGNC Symbol;Acc:HGNC:8022]	protein_coding
ENSG00000076706.17	MCAM	99.2279	0.243494	0.745789	0.326491	0.744053	0.966131	11	119308529	119321521	melanoma cell adhesion molecule [Source:HGNC Symbol;Acc:HGNC:6934]	protein_coding
ENSG00000076716.9	GPC4	4.00891	-1.02372	1.22885	-0.833071	0.404805	NA	X	133300103	133415489	glypican 4 [Source:HGNC Symbol;Acc:HGNC:4452]	protein_coding
ENSG00000076770.14	MBNL3	1238.43	0.122765	0.154206	0.796109	0.425969	0.868264	X	132369317	132489968	muscleblind like splicing regulator 3 [Source:HGNC Symbol;Acc:HGNC:20564]	protein_coding
ENSG00000076826.10	CAMSAP3	106.689	0.73828	0.477945	1.54469	0.12242	0.587413	19	7595863	7618304	calmodulin regulated spectrin associated protein family member 3 [Source:HGNC Symbol;Acc:HGNC:29307]	protein_coding
ENSG00000076864.19	RAP1GAP	15.2709	0.220521	0.627875	0.351218	0.725425	NA	1	21596215	21669363	RAP1 GTPase activating protein [Source:HGNC Symbol;Acc:HGNC:9858]	protein_coding
ENSG00000076924.12	XAB2	864.58	-0.0178527	0.0950955	-0.187735	0.851085	0.987567	19	7619525	7629545	XPA binding protein 2 [Source:HGNC Symbol;Acc:HGNC:14089]	protein_coding
ENSG00000076928.18	ARHGEF1	2643.05	0.104847	0.120799	0.86795	0.385422	0.848168	19	41883173	41930150	Rho guanine nucleotide exchange factor 1 [Source:HGNC Symbol;Acc:HGNC:681]	protein_coding
ENSG00000076944.16	STXBP2	726.793	0.11172	0.121226	0.921587	0.356744	0.833205	19	7636881	7647873	syntaxin binding protein 2 [Source:HGNC Symbol;Acc:HGNC:11445]	protein_coding
ENSG00000076984.18	MAP2K7	994.943	0.187661	0.151248	1.24075	0.214698	0.712138	19	7903843	7914478	mitogen-activated protein kinase kinase 7 [Source:HGNC Symbol;Acc:HGNC:6847]	protein_coding
ENSG00000077009.13	NMRK2	1.17033	0.64327	2.40173	0.267836	0.788826	NA	19	3933103	3942416	nicotinamide riboside kinase 2 [Source:HGNC Symbol;Acc:HGNC:17871]	protein_coding
ENSG00000077044.11	DGKD	2745.42	-0.198029	0.118457	-1.67174	0.0945752	0.532959	2	233354494	233472104	diacylglycerol kinase delta [Source:HGNC Symbol;Acc:HGNC:2851]	protein_coding
ENSG00000077063.11	CTTNBP2	1.35232	0.578625	2.67499	0.216309	0.828747	NA	7	117710651	117874139	cortactin binding protein 2 [Source:HGNC Symbol;Acc:HGNC:15679]	protein_coding
ENSG00000077080.10	ACTL6B	0.0378316	-1.04523	6.00582	-0.174036	0.861837	NA	7	100643097	100656448	actin like 6B [Source:HGNC Symbol;Acc:HGNC:160]	protein_coding
ENSG00000077092.19	RARB	0.172383	0	6.00582	0	1	NA	3	25174332	25597932	retinoic acid receptor beta [Source:HGNC Symbol;Acc:HGNC:9865]	protein_coding
ENSG00000077097.15	TOP2B	6172.71	-0.083275	0.0958872	-0.868468	0.385138	0.848168	3	25597905	25664907	DNA topoisomerase II beta [Source:HGNC Symbol;Acc:HGNC:11990]	protein_coding
ENSG00000077147.16	TM9SF3	4058.88	-0.344727	0.122761	-2.80813	0.00498308	0.118129	10	96518110	96587452	transmembrane 9 superfamily member 3 [Source:HGNC Symbol;Acc:HGNC:21529]	protein_coding
ENSG00000077150.20	NFKB2	2201.55	0.356196	0.136457	2.61032	0.00904579	0.172029	10	102394110	102402524	nuclear factor kappa B subunit 2 [Source:HGNC Symbol;Acc:HGNC:7795]	protein_coding
ENSG00000077152.11	UBE2T	813.554	-0.0647324	0.102721	-0.630175	0.52858	0.908086	1	202331657	202341980	ubiquitin conjugating enzyme E2 T [Source:HGNC Symbol;Acc:HGNC:25009]	protein_coding
ENSG00000077157.22	PPP1R12B	384.636	0.00764657	0.622947	0.0122748	0.990206	1	1	202348699	202592706	protein phosphatase 1 regulatory subunit 12B [Source:HGNC Symbol;Acc:HGNC:7619]	protein_coding
ENSG00000077232.19	DNAJC10	5287.59	-0.0573421	0.0990618	-0.578852	0.562689	0.915885	2	182716255	182794464	DnaJ heat shock protein family (Hsp40) member C10 [Source:HGNC Symbol;Acc:HGNC:24637]	protein_coding
ENSG00000077235.18	GTF3C1	1828.32	0.0605513	0.206065	0.293845	0.768876	0.971106	16	27459555	27549913	general transcription factor IIIC subunit 1 [Source:HGNC Symbol;Acc:HGNC:4664]	protein_coding
ENSG00000077238.14	IL4R	3369.16	-0.341096	0.0597501	-5.70872	1.13829e-08	1.10625e-05	16	27313668	27364778	interleukin 4 receptor [Source:HGNC Symbol;Acc:HGNC:6015]	protein_coding
ENSG00000077254.14	USP33	1219.96	-0.0651861	0.0934553	-0.697511	0.485483	0.895639	1	77695987	77759852	ubiquitin specific peptidase 33 [Source:HGNC Symbol;Acc:HGNC:20059]	protein_coding
ENSG00000077264.16	PAK3	4.93569	1.90446	1.51995	1.25298	0.210213	NA	X	110944285	111227361	p21 (RAC1) activated kinase 3 [Source:HGNC Symbol;Acc:HGNC:8592]	protein_coding
ENSG00000077274.9	CAPN6	1.69987	-0.351754	1.05583	-0.333156	0.739017	NA	X	111245099	111270483	calpain 6 [Source:HGNC Symbol;Acc:HGNC:1483]	protein_coding
ENSG00000077279.20	DCX	0.40138	0.816789	5.18788	0.157442	0.874897	NA	X	111293779	111412429	doublecortin [Source:HGNC Symbol;Acc:HGNC:2714]	protein_coding
ENSG00000077312.9	SNRPA	1677.26	0.0762322	0.115574	0.659598	0.509512	0.903782	19	40750637	40765389	small nuclear ribonucleoprotein polypeptide A [Source:HGNC Symbol;Acc:HGNC:11151]	protein_coding
ENSG00000077327.16	SPAG6	4.80393	-1.97329	1.64635	-1.19859	0.230689	NA	10	22345445	22454224	sperm associated antigen 6 [Source:HGNC Symbol;Acc:HGNC:11215]	protein_coding
ENSG00000077348.9	EXOSC5	759.324	0.0431917	0.109633	0.393966	0.693606	0.953417	19	41386374	41397359	exosome component 5 [Source:HGNC Symbol;Acc:HGNC:24662]	protein_coding
ENSG00000077380.16	DYNC1I2	1158.31	-0.0323694	0.116986	-0.276695	0.782015	0.972649	2	171687409	171750158	dynein cytoplasmic 1 intermediate chain 2 [Source:HGNC Symbol;Acc:HGNC:2964]	protein_coding
ENSG00000077420.16	APBB1IP	748.659	0.112905	0.0961889	1.17378	0.240482	0.739897	10	26438341	26567803	amyloid beta precursor protein binding family B member 1 interacting protein [Source:HGNC Symbol;Acc:HGNC:17379]	protein_coding
ENSG00000077454.16	LRCH4	599.164	0.0667092	0.138257	0.4825	0.629451	0.934809	7	100574011	100586129	leucine rich repeats and calponin homology domain containing 4 [Source:HGNC Symbol;Acc:HGNC:6691]	protein_coding
ENSG00000077458.13	FAM76B	681.77	-0.0566676	0.143608	-0.3946	0.693138	0.953259	11	95768953	95790409	family with sequence similarity 76 member B [Source:HGNC Symbol;Acc:HGNC:28492]	protein_coding
ENSG00000077463.15	SIRT6	453.299	-0.0229518	0.11013	-0.208407	0.834911	0.985275	19	4174109	4182566	sirtuin 6 [Source:HGNC Symbol;Acc:HGNC:14934]	protein_coding
ENSG00000077498.9	TYR	0	NA	NA	NA	NA	NA	11	89177875	89295759	tyrosinase [Source:HGNC Symbol;Acc:HGNC:12442]	protein_coding
ENSG00000077514.9	POLD3	1141.06	-0.0715899	0.11371	-0.629581	0.528969	0.908086	11	74493851	74669117	DNA polymerase delta 3, accessory subunit [Source:HGNC Symbol;Acc:HGNC:20932]	protein_coding
ENSG00000077522.14	ACTN2	0.366625	0	4.41247	0	1	NA	1	236664141	236764631	actinin alpha 2 [Source:HGNC Symbol;Acc:HGNC:164]	protein_coding
ENSG00000077549.19	CAPZB	3649.38	-0.00741912	0.0592822	-0.125149	0.900405	0.996894	1	19338775	19485539	capping actin protein of muscle Z-line subunit beta [Source:HGNC Symbol;Acc:HGNC:1491]	protein_coding
ENSG00000077585.14	GPR137B	167.974	-0.0528332	0.201409	-0.262318	0.793076	0.974411	1	236142505	236221865	G protein-coupled receptor 137B [Source:HGNC Symbol;Acc:HGNC:11862]	protein_coding
ENSG00000077616.11	NAALAD2	0.615937	0	3.11797	0	1	NA	11	90131515	90192894	N-acetylated alpha-linked acidic dipeptidase 2 [Source:HGNC Symbol;Acc:HGNC:14526]	protein_coding
ENSG00000077684.16	JADE1	1114.6	-0.418372	0.102363	-4.08714	4.36732e-05	0.00556545	4	128809700	128875224	jade family PHD finger 1 [Source:HGNC Symbol;Acc:HGNC:30027]	protein_coding
ENSG00000077713.19	SLC25A43	325.051	-0.0478382	0.114488	-0.417844	0.676062	0.949219	X	119399336	119454478	solute carrier family 25 member 43 [Source:HGNC Symbol;Acc:HGNC:30557]	protein_coding
ENSG00000077721.16	UBE2A	1485.62	-0.215392	0.0589157	-3.65593	0.000256249	0.0196082	X	119574536	119591083	ubiquitin conjugating enzyme E2 A [Source:HGNC Symbol;Acc:HGNC:12472]	protein_coding
ENSG00000077782.21	FGFR1	279.165	0.152565	0.413262	0.369173	0.711998	0.957044	8	38400215	38468834	fibroblast growth factor receptor 1 [Source:HGNC Symbol;Acc:HGNC:3688]	protein_coding
ENSG00000077800.13	FKBP6	1.18527	-2.28975	1.58034	-1.4489	0.147366	NA	7	73328161	73358637	FKBP prolyl isomerase 6 [Source:HGNC Symbol;Acc:HGNC:3722]	protein_coding
ENSG00000077935.17	SMC1B	0.0397647	0	6.00582	0	1	NA	22	45344063	45413619	structural maintenance of chromosomes 1B [Source:HGNC Symbol;Acc:HGNC:11112]	protein_coding
ENSG00000077942.19	FBLN1	2.13792	-0.525149	1.64077	-0.320062	0.748921	NA	22	45502238	45601135	fibulin 1 [Source:HGNC Symbol;Acc:HGNC:3600]	protein_coding
ENSG00000077943.8	ITGA8	1.34922	-0.637744	1.55366	-0.410477	0.681456	NA	10	15513954	15719922	integrin subunit alpha 8 [Source:HGNC Symbol;Acc:HGNC:6144]	protein_coding
ENSG00000077984.6	CST7	0.046913	0	6.00582	0	1	NA	20	24949269	24959928	cystatin F [Source:HGNC Symbol;Acc:HGNC:2479]	protein_coding
ENSG00000078018.20	MAP2	1.53789	3.06957	2.3495	1.30648	0.19139	NA	2	209424058	209734118	microtubule associated protein 2 [Source:HGNC Symbol;Acc:HGNC:6839]	protein_coding
ENSG00000078043.16	PIAS2	841.57	-0.0763996	0.12073	-0.632814	0.526855	0.908086	18	46803218	46920160	protein inhibitor of activated STAT 2 [Source:HGNC Symbol;Acc:HGNC:17311]	protein_coding
ENSG00000078053.17	AMPH	1.87018	-0.278681	1.97019	-0.141449	0.887515	NA	7	38383704	38631420	amphiphysin [Source:HGNC Symbol;Acc:HGNC:471]	protein_coding
ENSG00000078061.14	ARAF	588.685	-0.0125338	0.102346	-0.122464	0.902531	0.997414	X	47561205	47571908	A-Raf proto-oncogene, serine/threonine kinase [Source:HGNC Symbol;Acc:HGNC:646]	protein_coding
ENSG00000078070.13	MCCC1	910.53	0.0544923	0.0795494	0.685012	0.493336	0.899566	3	183015218	183116075	methylcrotonoyl-CoA carboxylase 1 [Source:HGNC Symbol;Acc:HGNC:6936]	protein_coding
ENSG00000078081.8	LAMP3	578.068	-0.379644	0.197735	-1.91996	0.0548624	0.422357	3	183122215	183163839	lysosomal associated membrane protein 3 [Source:HGNC Symbol;Acc:HGNC:14582]	protein_coding
ENSG00000078098.14	FAP	2.33158	0	2.22157	0	1	NA	2	162170684	162245151	fibroblast activation protein alpha [Source:HGNC Symbol;Acc:HGNC:3590]	protein_coding
ENSG00000078114.19	NEBL	20.0691	-1.29326	1.13077	-1.1437	0.252749	0.751184	10	20779973	21293011	nebulette [Source:HGNC Symbol;Acc:HGNC:16932]	protein_coding
ENSG00000078124.13	ACER3	583.312	-0.150742	0.201901	-0.746615	0.455296	0.883889	11	76860859	77026797	alkaline ceramidase 3 [Source:HGNC Symbol;Acc:HGNC:16066]	protein_coding
ENSG00000078140.14	UBE2K	2198.51	0.059	0.0584336	1.00969	0.312642	0.803712	4	39698109	39782792	ubiquitin conjugating enzyme E2 K [Source:HGNC Symbol;Acc:HGNC:4914]	protein_coding
ENSG00000078142.13	PIK3C3	771.553	0.00537571	0.1471	0.0365446	0.970848	1	18	41955234	42087830	phosphatidylinositol 3-kinase catalytic subunit type 3 [Source:HGNC Symbol;Acc:HGNC:8974]	protein_coding
ENSG00000078177.14	N4BP2	548.143	-0.359844	0.185187	-1.94314	0.0519996	0.414082	4	40056850	40158252	NEDD4 binding protein 2 [Source:HGNC Symbol;Acc:HGNC:29851]	protein_coding
ENSG00000078237.7	TIGAR	534.354	0.207291	0.120228	1.72414	0.0846821	0.510184	12	4307763	4360028	TP53 induced glycolysis regulatory phosphatase [Source:HGNC Symbol;Acc:HGNC:1185]	protein_coding
ENSG00000078246.17	TULP3	261.662	-0.071729	0.133555	-0.537075	0.591216	0.926614	12	2877223	2941138	TUB like protein 3 [Source:HGNC Symbol;Acc:HGNC:12425]	protein_coding
ENSG00000078269.15	SYNJ2	26.1435	1.08607	0.806856	1.34606	0.178284	0.665265	6	157981863	158099176	synaptojanin 2 [Source:HGNC Symbol;Acc:HGNC:11504]	protein_coding
ENSG00000078295.17	ADCY2	10.9656	0.149181	0.795413	0.187552	0.851228	NA	5	7396138	7830081	adenylate cyclase 2 [Source:HGNC Symbol;Acc:HGNC:233]	protein_coding
ENSG00000078304.19	PPP2R5C	2783.83	-0.286139	0.162562	-1.76018	0.0783771	0.493345	14	101761798	101927989	protein phosphatase 2 regulatory subunit B'gamma [Source:HGNC Symbol;Acc:HGNC:9311]	protein_coding
ENSG00000078319.10	PMS2P1	704.067	0.338822	0.259025	1.30806	0.190851	0.682739	7	100319222	100336307	PMS1 homolog 2, mismatch repair system component pseudogene 1 [Source:HGNC Symbol;Acc:HGNC:9123]	transcribed_unprocessed_pseudogene
ENSG00000078328.22	RBFOX1	5.21966	-0.271883	0.937433	-0.290029	0.771794	NA	16	5239802	7713340	RNA binding fox-1 homolog 1 [Source:HGNC Symbol;Acc:HGNC:18222]	protein_coding
ENSG00000078369.18	GNB1	8765.67	-0.151484	0.0589205	-2.57098	0.010141	0.182922	1	1785285	1891117	G protein subunit beta 1 [Source:HGNC Symbol;Acc:HGNC:4396]	protein_coding
ENSG00000078399.19	HOXA9	0	NA	NA	NA	NA	NA	7	27162438	27175180	homeobox A9 [Source:HGNC Symbol;Acc:HGNC:5109]	protein_coding
ENSG00000078401.7	EDN1	5.95172	-2.94696	1.47508	-1.99783	0.0457354	NA	6	12290361	12297194	endothelin 1 [Source:HGNC Symbol;Acc:HGNC:3176]	protein_coding
ENSG00000078403.17	MLLT10	755.046	-0.208694	0.172381	-1.21066	0.226027	0.725048	10	21524646	21743630	MLLT10 histone lysine methyltransferase DOT1L cofactor [Source:HGNC Symbol;Acc:HGNC:16063]	protein_coding
ENSG00000078487.17	ZCWPW1	190.038	0.107346	0.153142	0.700955	0.483331	0.894361	7	100400826	100428992	zinc finger CW-type and PWWP domain containing 1 [Source:HGNC Symbol;Acc:HGNC:23486]	protein_coding
ENSG00000078549.15	ADCYAP1R1	0	NA	NA	NA	NA	NA	7	31052308	31111479	ADCYAP receptor type I [Source:HGNC Symbol;Acc:HGNC:242]	protein_coding
ENSG00000078579.9	FGF20	0	NA	NA	NA	NA	NA	8	16992181	17002345	fibroblast growth factor 20 [Source:HGNC Symbol;Acc:HGNC:3677]	protein_coding
ENSG00000078589.13	P2RY10	576.444	-2.00038	0.81138	-2.4654	0.0136859	0.213475	X	78945332	78963727	P2Y receptor family member 10 [Source:HGNC Symbol;Acc:HGNC:19906]	protein_coding
ENSG00000078596.11	ITM2A	64.347	0	1.72633	0	1	1	X	79360384	79367667	integral membrane protein 2A [Source:HGNC Symbol;Acc:HGNC:6173]	protein_coding
ENSG00000078618.22	NRDC	4179.48	0.179883	0.0739848	2.43136	0.0150424	0.223275	1	51789191	51878937	nardilysin convertase [Source:HGNC Symbol;Acc:HGNC:7995]	protein_coding
ENSG00000078668.14	VDAC3	1527.11	-0.105956	0.0742499	-1.42701	0.153576	0.63126	8	42391624	42405937	voltage dependent anion channel 3 [Source:HGNC Symbol;Acc:HGNC:12674]	protein_coding
ENSG00000078674.18	PCM1	2928.91	-0.107615	0.174851	-0.615466	0.538247	0.90883	8	17922840	18027975	pericentriolar material 1 [Source:HGNC Symbol;Acc:HGNC:8727]	protein_coding
ENSG00000078687.17	TNRC6C	26.1331	0.786178	1.99721	0.393638	0.693849	0.953507	17	77959240	78108835	trinucleotide repeat containing adaptor 6C [Source:HGNC Symbol;Acc:HGNC:29318]	protein_coding
ENSG00000078699.22	CBFA2T2	443.176	-0.0383964	0.254254	-0.151016	0.879963	0.994807	20	33490075	33650036	CBFA2/RUNX1 partner transcriptional co-repressor 2 [Source:HGNC Symbol;Acc:HGNC:1536]	protein_coding
ENSG00000078725.13	BRINP1	0.505197	0	6.00582	0	1	NA	9	119153458	119369435	BMP/retinoic acid inducible neural specific 1 [Source:HGNC Symbol;Acc:HGNC:2687]	protein_coding
ENSG00000078747.16	ITCH	1847.41	-0.195669	0.111346	-1.75731	0.078865	0.494113	20	34363241	34540748	itchy E3 ubiquitin protein ligase [Source:HGNC Symbol;Acc:HGNC:13890]	protein_coding
ENSG00000078795.17	PKD2L2	5.15694	-0.851025	0.74143	-1.14782	0.251045	NA	5	137887968	137942747	polycystin 2 like 2, transient receptor potential cation channel [Source:HGNC Symbol;Acc:HGNC:9012]	protein_coding
ENSG00000078804.13	TP53INP2	552.425	-0.0323376	0.0804339	-0.40204	0.687655	0.951633	20	34704339	34713439	tumor protein p53 inducible nuclear protein 2 [Source:HGNC Symbol;Acc:HGNC:16104]	protein_coding
ENSG00000078808.19	SDF4	1704.26	-0.023794	0.0635641	-0.374331	0.708158	0.957021	1	1216909	1232067	stromal cell derived factor 4 [Source:HGNC Symbol;Acc:HGNC:24188]	protein_coding
ENSG00000078814.17	MYH7B	22.5756	-0.0576054	0.639442	-0.0900871	0.928218	1	20	34955810	35002437	myosin heavy chain 7B [Source:HGNC Symbol;Acc:HGNC:15906]	protein_coding
ENSG00000078898.7	BPIFB2	0.132131	0	6.00582	0	1	NA	20	33007704	33023703	BPI fold containing family B member 2 [Source:HGNC Symbol;Acc:HGNC:16177]	protein_coding
ENSG00000078900.15	TP73	154.5	-0.762547	1.66175	-0.458883	0.646318	0.940483	1	3652516	3736201	tumor protein p73 [Source:HGNC Symbol;Acc:HGNC:12003]	protein_coding
ENSG00000078902.16	TOLLIP	478.997	-0.2136	0.174549	-1.22372	0.221056	0.718336	11	1274371	1309654	toll interacting protein [Source:HGNC Symbol;Acc:HGNC:16476]	protein_coding
ENSG00000078967.13	UBE2D4	242.772	-0.136032	0.155624	-0.874112	0.382057	0.847221	7	43926436	43956136	ubiquitin conjugating enzyme E2 D4 (putative) [Source:HGNC Symbol;Acc:HGNC:21647]	protein_coding
ENSG00000079101.16	CLUL1	1.74374	4.66748	1.99304	2.34189	0.0191863	NA	18	596988	650334	clusterin like 1 [Source:HGNC Symbol;Acc:HGNC:2096]	protein_coding
ENSG00000079102.16	RUNX1T1	12.7197	-0.981882	0.861498	-1.13974	0.254395	NA	8	91954967	92103286	RUNX1 partner transcriptional co-repressor 1 [Source:HGNC Symbol;Acc:HGNC:1535]	protein_coding
ENSG00000079112.10	CDH17	304.64	3.21299	1.38559	2.31886	0.0204025	0.260497	8	94127162	94217303	cadherin 17 [Source:HGNC Symbol;Acc:HGNC:1756]	protein_coding
ENSG00000079134.12	THOC1	820.235	0.156234	0.0931351	1.6775	0.0934454	0.529916	18	214520	268050	THO complex 1 [Source:HGNC Symbol;Acc:HGNC:19070]	protein_coding
ENSG00000079150.18	FKBP7	64.9585	0.33011	0.243188	1.35742	0.174646	0.661869	2	178463664	178478600	FKBP prolyl isomerase 7 [Source:HGNC Symbol;Acc:HGNC:3723]	protein_coding
ENSG00000079156.17	OSBPL6	2.16305	-0.0717537	2.0672	-0.0347105	0.972311	NA	2	178194481	178402893	oxysterol binding protein like 6 [Source:HGNC Symbol;Acc:HGNC:16388]	protein_coding
ENSG00000079215.15	SLC1A3	13.0973	-0.0138957	0.912894	-0.0152216	0.987855	NA	5	36596588	36688334	solute carrier family 1 member 3 [Source:HGNC Symbol;Acc:HGNC:10941]	protein_coding
ENSG00000079246.16	XRCC5	8423.9	0.0690592	0.0661663	1.04372	0.296614	0.788819	2	216107464	216206303	X-ray repair cross complementing 5 [Source:HGNC Symbol;Acc:HGNC:12833]	protein_coding
ENSG00000079257.8	LXN	59.8333	-0.0640346	0.273174	-0.23441	0.814667	0.981504	3	158645822	158672648	latexin [Source:HGNC Symbol;Acc:HGNC:13347]	protein_coding
ENSG00000079263.19	SP140	765.556	0.192743	0.0948599	2.03187	0.0421665	0.375176	2	230203110	230313215	SP140 nuclear body protein [Source:HGNC Symbol;Acc:HGNC:17133]	protein_coding
ENSG00000079277.22	MKNK1	345.782	0.0132931	0.172882	0.0768911	0.93871	1	1	46557407	46616843	MAPK interacting serine/threonine kinase 1 [Source:HGNC Symbol;Acc:HGNC:7110]	protein_coding
ENSG00000079308.19	TNS1	9.30085	2.48479	1.18766	2.09217	0.0364234	NA	2	217799588	218033982	tensin 1 [Source:HGNC Symbol;Acc:HGNC:11973]	protein_coding
ENSG00000079313.15	REXO1	923.362	-0.251519	0.168981	-1.48845	0.136633	0.608522	19	1815248	1848483	RNA exonuclease 1 homolog [Source:HGNC Symbol;Acc:HGNC:24616]	protein_coding
ENSG00000079332.15	SAR1A	2032.18	-0.139534	0.109776	-1.27109	0.203698	0.698341	10	70147289	70170523	secretion associated Ras related GTPase 1A [Source:HGNC Symbol;Acc:HGNC:10534]	protein_coding
ENSG00000079335.20	CDC14A	43.2111	0.742178	0.728275	1.01909	0.30816	0.801894	1	100345001	100520277	cell division cycle 14A [Source:HGNC Symbol;Acc:HGNC:1718]	protein_coding
ENSG00000079337.16	RAPGEF3	20.395	-0.411078	0.443267	-0.927384	0.353727	0.831264	12	47734363	47771040	Rap guanine nucleotide exchange factor 3 [Source:HGNC Symbol;Acc:HGNC:16629]	protein_coding
ENSG00000079385.23	CEACAM1	94.7768	0.761026	0.366916	2.07411	0.0380689	0.359353	19	42507304	42561234	CEA cell adhesion molecule 1 [Source:HGNC Symbol;Acc:HGNC:1814]	protein_coding
ENSG00000079387.14	SENP1	976.043	0.00477001	0.0868417	0.0549276	0.956196	1	12	48042897	48106079	SUMO specific peptidase 1 [Source:HGNC Symbol;Acc:HGNC:17927]	protein_coding
ENSG00000079393.20	DUSP13	0.446547	-0.64155	2.6604	-0.241148	0.80944	NA	10	75094432	75109221	dual specificity phosphatase 13 [Source:HGNC Symbol;Acc:HGNC:19681]	protein_coding
ENSG00000079432.8	CIC	1836.23	-0.0379919	0.143731	-0.264326	0.791528	0.974411	19	42268537	42295797	capicua transcriptional repressor [Source:HGNC Symbol;Acc:HGNC:14214]	protein_coding
ENSG00000079435.10	LIPE	336.974	-0.105722	0.154139	-0.685891	0.492782	0.899101	19	42401514	42427388	lipase E, hormone sensitive type [Source:HGNC Symbol;Acc:HGNC:6621]	protein_coding
ENSG00000079459.13	FDFT1	2793.85	0.0572023	0.0692219	0.826361	0.4086	0.862058	8	11795573	11839304	farnesyl-diphosphate farnesyltransferase 1 [Source:HGNC Symbol;Acc:HGNC:3629]	protein_coding
ENSG00000079462.8	PAFAH1B3	421.261	-0.0174274	0.156939	-0.111046	0.91158	0.998827	19	42297033	42303546	platelet activating factor acetylhydrolase 1b catalytic subunit 3 [Source:HGNC Symbol;Acc:HGNC:8576]	protein_coding
ENSG00000079482.14	OPHN1	58.2287	-0.801227	0.334867	-2.39267	0.0167262	0.235771	X	67949349	68433913	oligophrenin 1 [Source:HGNC Symbol;Acc:HGNC:8148]	protein_coding
ENSG00000079557.5	AFM	0.117518	0	6.00582	0	1	NA	4	73481745	73504001	afamin [Source:HGNC Symbol;Acc:HGNC:316]	protein_coding
ENSG00000079616.13	KIF22	2638.43	-0.0607012	0.0628875	-0.965235	0.334427	0.821502	16	29790719	29805384	kinesin family member 22 [Source:HGNC Symbol;Acc:HGNC:6391]	protein_coding
ENSG00000079689.14	SCGN	0	NA	NA	NA	NA	NA	6	25652201	25701783	secretagogin, EF-hand calcium binding protein [Source:HGNC Symbol;Acc:HGNC:16941]	protein_coding
ENSG00000079691.18	CARMIL1	333.022	-0.0661874	0.113129	-0.58506	0.558508	0.915113	6	25279078	25620530	capping protein regulator and myosin 1 linker 1 [Source:HGNC Symbol;Acc:HGNC:21581]	protein_coding
ENSG00000079739.17	PGM1	1581.79	-0.112502	0.0681523	-1.65074	0.0987918	0.542461	1	63593411	63660245	phosphoglucomutase 1 [Source:HGNC Symbol;Acc:HGNC:8905]	protein_coding
ENSG00000079785.16	DDX1	3033	-0.00916494	0.0540223	-0.169651	0.865284	0.991815	2	15591178	15634346	DEAD-box helicase 1 [Source:HGNC Symbol;Acc:HGNC:2734]	protein_coding
ENSG00000079805.18	DNM2	2784.61	-0.184516	0.0646386	-2.85458	0.00430944	0.1082	19	10718079	10833488	dynamin 2 [Source:HGNC Symbol;Acc:HGNC:2974]	protein_coding
ENSG00000079819.19	EPB41L2	1267.18	0.17365	0.126495	1.37277	0.169822	0.655365	6	130839347	131063322	erythrocyte membrane protein band 4.1 like 2 [Source:HGNC Symbol;Acc:HGNC:3379]	protein_coding
ENSG00000079841.18	RIMS1	2.95035	-0.834856	1.71653	-0.486362	0.62671	NA	6	71886703	72403143	regulating synaptic membrane exocytosis 1 [Source:HGNC Symbol;Acc:HGNC:17282]	protein_coding
ENSG00000079931.15	MOXD1	2.91082	-0.569384	1.5151	-0.375806	0.707061	NA	6	132296055	132401475	monooxygenase DBH like 1 [Source:HGNC Symbol;Acc:HGNC:21063]	protein_coding
ENSG00000079950.14	STX7	1148.81	-0.0513066	0.129788	-0.39531	0.692614	0.952899	6	132445867	132513198	syntaxin 7 [Source:HGNC Symbol;Acc:HGNC:11442]	protein_coding
ENSG00000079974.18	RABL2B	284.872	0.302343	0.190772	1.58484	0.113002	0.568657	22	50767501	50783662	RAB, member of RAS oncogene family like 2B [Source:HGNC Symbol;Acc:HGNC:9800]	protein_coding
ENSG00000079999.14	KEAP1	1493.67	-0.123564	0.0911246	-1.35599	0.175102	0.662324	19	10486125	10503558	kelch like ECH associated protein 1 [Source:HGNC Symbol;Acc:HGNC:23177]	protein_coding
ENSG00000080007.8	DDX43	164.555	0.0644091	0.195232	0.32991	0.741468	0.965432	6	73394828	73417566	DEAD-box helicase 43 [Source:HGNC Symbol;Acc:HGNC:18677]	protein_coding
ENSG00000080031.10	PTPRH	3.57421	0.97568	1.0933	0.89242	0.372168	NA	19	55181247	55209506	protein tyrosine phosphatase receptor type H [Source:HGNC Symbol;Acc:HGNC:9672]	protein_coding
ENSG00000080166.16	DCT	328.797	-0.119228	0.123672	-0.964068	0.335012	0.821656	13	94436811	94479682	dopachrome tautomerase [Source:HGNC Symbol;Acc:HGNC:2709]	protein_coding
ENSG00000080189.15	SLC35C2	1117.66	0.0485093	0.0737212	0.658009	0.510532	0.903782	20	46345980	46364458	solute carrier family 35 member C2 [Source:HGNC Symbol;Acc:HGNC:17117]	protein_coding
ENSG00000080200.10	CRYBG3	25.0749	2.58945	1.63061	1.58803	0.11228	0.566772	3	97822011	97944984	crystallin beta-gamma domain containing 3 [Source:HGNC Symbol;Acc:HGNC:34427]	protein_coding
ENSG00000080224.17	EPHA6	0.355388	1.32964	4.37362	0.304014	0.761118	NA	3	96814581	97752460	EPH receptor A6 [Source:HGNC Symbol;Acc:HGNC:19296]	protein_coding
ENSG00000080293.10	SCTR	1.06924	1.20576	2.2424	0.537709	0.590778	NA	2	119439843	119525301	secretin receptor [Source:HGNC Symbol;Acc:HGNC:10608]	protein_coding
ENSG00000080298.15	RFX3	327.563	0.808096	0.256168	3.15455	0.00160745	0.060822	9	3218297	3526004	regulatory factor X3 [Source:HGNC Symbol;Acc:HGNC:9984]	protein_coding
ENSG00000080345.18	RIF1	2490.9	-0.0207882	0.117965	-0.176223	0.860119	0.990705	2	151409883	151508013	replication timing regulatory factor 1 [Source:HGNC Symbol;Acc:HGNC:23207]	protein_coding
ENSG00000080371.6	RAB21	1352.36	0.159287	0.110383	1.44304	0.14901	0.62588	12	71754863	71800286	RAB21, member RAS oncogene family [Source:HGNC Symbol;Acc:HGNC:18263]	protein_coding
ENSG00000080493.18	SLC4A4	1.62658	0.653143	1.96853	0.331793	0.740046	NA	4	71062667	71572087	solute carrier family 4 member 4 [Source:HGNC Symbol;Acc:HGNC:11030]	protein_coding
ENSG00000080503.24	SMARCA2	3980.97	-0.152761	0.174181	-0.877023	0.380474	0.846726	9	1980290	2193624	SWI/SNF related, matrix associated, actin dependent regulator of chromatin, subfamily a, member 2 [Source:HGNC Symbol;Acc:HGNC:11098]	protein_coding
ENSG00000080511.5	RDH8	0.343451	0	6.00582	0	1	NA	19	10013249	10022279	retinol dehydrogenase 8 [Source:HGNC Symbol;Acc:HGNC:14423]	protein_coding
ENSG00000080546.13	SESN1	238.921	-0.265941	0.171457	-1.55106	0.120887	0.584655	6	108986437	109094819	sestrin 1 [Source:HGNC Symbol;Acc:HGNC:21595]	protein_coding
ENSG00000080561.14	MID2	1.1732	0	4.28379	0	1	NA	X	107825755	107931637	midline 2 [Source:HGNC Symbol;Acc:HGNC:7096]	protein_coding
ENSG00000080572.13	DNAAF6	2.75631	0.331385	1.2664	0.261676	0.793572	NA	X	107206611	107244247	dynein axonemal assembly factor 6 [Source:HGNC Symbol;Acc:HGNC:28570]	protein_coding
ENSG00000080573.7	COL5A3	103.606	3.07088	1.35924	2.25927	0.0238668	0.285303	19	9959561	10010504	collagen type V alpha 3 chain [Source:HGNC Symbol;Acc:HGNC:14864]	protein_coding
ENSG00000080603.17	SRCAP	1963.52	-0.0783386	0.191598	-0.40887	0.682635	0.950848	16	30698209	30741409	Snf2 related CREBBP activator protein [Source:HGNC Symbol;Acc:HGNC:16974]	protein_coding
ENSG00000080608.10	PUM3	1155.46	0.18287	0.0750194	2.43763	0.0147838	0.221347	9	2720469	2844095	pumilio RNA binding family member 3 [Source:HGNC Symbol;Acc:HGNC:29676]	protein_coding
ENSG00000080618.17	CPB2	23.7543	-0.633682	0.345108	-1.83619	0.0663302	0.457902	13	46053186	46105033	carboxypeptidase B2 [Source:HGNC Symbol;Acc:HGNC:2300]	protein_coding
ENSG00000080644.16	CHRNA3	0.316331	0.822667	6.00582	0.136978	0.891048	NA	15	78593052	78621295	cholinergic receptor nicotinic alpha 3 subunit [Source:HGNC Symbol;Acc:HGNC:1957]	protein_coding
ENSG00000080709.16	KCNN2	23.454	-1.13697	1.70296	-0.667645	0.50436	0.902439	5	114055926	114496500	potassium calcium-activated channel subfamily N member 2 [Source:HGNC Symbol;Acc:HGNC:6291]	protein_coding
ENSG00000080802.19	CNOT4	474.78	-0.190889	0.171303	-1.11433	0.265136	0.761461	7	135361795	135510127	CCR4-NOT transcription complex subunit 4 [Source:HGNC Symbol;Acc:HGNC:7880]	protein_coding
ENSG00000080815.19	PSEN1	699.226	-0.184839	0.158758	-1.16428	0.24431	0.7425	14	73136418	73223691	presenilin 1 [Source:HGNC Symbol;Acc:HGNC:9508]	protein_coding
ENSG00000080819.9	CPOX	1051.91	-0.000745234	0.318998	-0.00233617	0.998136	1	3	98579446	98593648	coproporphyrinogen oxidase [Source:HGNC Symbol;Acc:HGNC:2321]	protein_coding
ENSG00000080822.17	CLDND1	916.602	-0.104676	0.11301	-0.926255	0.354313	0.8314	3	98497912	98523066	claudin domain containing 1 [Source:HGNC Symbol;Acc:HGNC:1322]	protein_coding
ENSG00000080823.23	MOK	116.023	0.0803909	0.340009	0.236437	0.813093	0.980841	14	102224500	102305190	MOK protein kinase [Source:HGNC Symbol;Acc:HGNC:9833]	protein_coding
ENSG00000080824.19	HSP90AA1	31715.6	0.0490907	0.0739564	0.663779	0.506832	0.90289	14	102080742	102139699	heat shock protein 90 alpha family class A member 1 [Source:HGNC Symbol;Acc:HGNC:5253]	protein_coding
ENSG00000080839.12	RBL1	1571.86	0.00260982	0.11575	0.0225471	0.982012	1	20	36996349	37095997	RB transcriptional corepressor like 1 [Source:HGNC Symbol;Acc:HGNC:9893]	protein_coding
ENSG00000080845.18	DLGAP4	467.225	0.430955	0.207883	2.07306	0.0381666	0.359649	20	36306336	36528637	DLG associated protein 4 [Source:HGNC Symbol;Acc:HGNC:24476]	protein_coding
ENSG00000080854.16	IGSF9B	256.873	-0.185324	0.666382	-0.278104	0.780933	0.972649	11	133896438	133956968	immunoglobulin superfamily member 9B [Source:HGNC Symbol;Acc:HGNC:32326]	protein_coding
ENSG00000080910.13	CFHR2	5.63196	0.101344	0.733805	0.138108	0.890155	NA	1	196943738	196959622	complement factor H related 2 [Source:HGNC Symbol;Acc:HGNC:4890]	protein_coding
ENSG00000080947.15	CROCCP3	27.4947	0.128549	0.542925	0.236771	0.812834	0.980841	1	16467436	16499257	CROCC pseudogene 3 [Source:HGNC Symbol;Acc:HGNC:29405]	transcribed_unprocessed_pseudogene
ENSG00000080986.13	NDC80	1887.5	-0.230337	0.0656943	-3.50619	0.000454577	0.0277775	18	2571557	2616635	NDC80 kinetochore complex component [Source:HGNC Symbol;Acc:HGNC:16909]	protein_coding
ENSG00000081014.11	AP4E1	787.407	0.00624734	0.111472	0.0560438	0.955307	1	15	50908672	51005895	adaptor related protein complex 4 subunit epsilon 1 [Source:HGNC Symbol;Acc:HGNC:573]	protein_coding
ENSG00000081019.13	RSBN1	456.891	-0.459586	0.236145	-1.9462	0.0516304	0.412508	1	113761832	113812476	round spermatid basic protein 1 [Source:HGNC Symbol;Acc:HGNC:25642]	protein_coding
ENSG00000081026.19	MAGI3	146.12	-0.0852566	0.182163	-0.468024	0.639767	0.937957	1	113390515	113685923	membrane associated guanylate kinase, WW and PDZ domain containing 3 [Source:HGNC Symbol;Acc:HGNC:29647]	protein_coding
ENSG00000081041.9	CXCL2	0.046913	0	6.00582	0	1	NA	4	74097040	74099196	C-X-C motif chemokine ligand 2 [Source:HGNC Symbol;Acc:HGNC:4603]	protein_coding
ENSG00000081051.8	AFP	0.0907699	0	6.00582	0	1	NA	4	73431138	73456174	alpha fetoprotein [Source:HGNC Symbol;Acc:HGNC:317]	protein_coding
ENSG00000081052.13	COL4A4	179.494	-0.956238	1.67772	-0.569964	0.568702	0.918244	2	227002714	227164453	collagen type IV alpha 4 chain [Source:HGNC Symbol;Acc:HGNC:2206]	protein_coding
ENSG00000081059.20	TCF7	586.6	0.631346	0.467243	1.35122	0.176626	0.663173	5	134114681	134151865	transcription factor 7 [Source:HGNC Symbol;Acc:HGNC:11639]	protein_coding
ENSG00000081087.15	OSTM1	507.884	0.0877607	0.179195	0.48975	0.624311	0.933193	6	108041409	108165854	osteoclastogenesis associated transmembrane protein 1 [Source:HGNC Symbol;Acc:HGNC:21652]	protein_coding
ENSG00000081138.14	CDH7	4.98693	-0.361114	1.10004	-0.328275	0.742704	NA	18	65750252	65890337	cadherin 7 [Source:HGNC Symbol;Acc:HGNC:1766]	protein_coding
ENSG00000081148.12	IMPG2	6.72323	-0.188281	0.692313	-0.271959	0.785653	NA	3	101222546	101320575	interphotoreceptor matrix proteoglycan 2 [Source:HGNC Symbol;Acc:HGNC:18362]	protein_coding
ENSG00000081154.12	PCNP	2051.35	0.111748	0.093129	1.19992	0.23017	0.727963	3	101574180	101594465	PEST proteolytic signal containing nuclear protein [Source:HGNC Symbol;Acc:HGNC:30023]	protein_coding
ENSG00000081177.18	EXD2	239.715	0.00126017	0.180066	0.00699838	0.994416	1	14	69191511	69244020	exonuclease 3'-5' domain containing 2 [Source:HGNC Symbol;Acc:HGNC:20217]	protein_coding
ENSG00000081181.8	ARG2	229.071	-0.667431	0.199383	-3.34747	0.000815518	0.0391518	14	67619920	67651708	arginase 2 [Source:HGNC Symbol;Acc:HGNC:664]	protein_coding
ENSG00000081189.16	MEF2C	2584.31	-0.257263	0.883549	-0.29117	0.770921	0.971262	5	88717117	88904257	myocyte enhancer factor 2C [Source:HGNC Symbol;Acc:HGNC:6996]	protein_coding
ENSG00000081237.20	PTPRC	2905.51	0.0169875	0.19175	0.088592	0.929406	1	1	198638457	198757476	protein tyrosine phosphatase receptor type C [Source:HGNC Symbol;Acc:HGNC:9666]	protein_coding
ENSG00000081248.12	CACNA1S	0.109651	0.878138	6.00582	0.146214	0.883752	NA	1	201039512	201112451	calcium voltage-gated channel subunit alpha1 S [Source:HGNC Symbol;Acc:HGNC:1397]	protein_coding
ENSG00000081277.13	PKP1	0.180348	0	6.00582	0	1	NA	1	201283452	201332993	plakophilin 1 [Source:HGNC Symbol;Acc:HGNC:9023]	protein_coding
ENSG00000081307.14	UBA5	874.056	0.0150961	0.180737	0.0835255	0.933434	1	3	132654446	132679794	ubiquitin like modifier activating enzyme 5 [Source:HGNC Symbol;Acc:HGNC:23230]	protein_coding
ENSG00000081320.11	STK17B	2648.17	0.0526729	0.114712	0.459175	0.646109	0.940377	2	196133583	196176503	serine/threonine kinase 17b [Source:HGNC Symbol;Acc:HGNC:11396]	protein_coding
ENSG00000081377.17	CDC14B	117.177	0.66219	0.575429	1.15078	0.249824	0.747824	9	96490241	96619843	cell division cycle 14B [Source:HGNC Symbol;Acc:HGNC:1719]	protein_coding
ENSG00000081386.13	ZNF510	189.235	-0.249541	0.233884	-1.06694	0.285998	0.778883	9	96754553	96778129	zinc finger protein 510 [Source:HGNC Symbol;Acc:HGNC:29161]	protein_coding
ENSG00000081479.15	LRP2	166.168	-0.125457	0.236694	-0.530041	0.596083	0.926801	2	169127109	169362534	LDL receptor related protein 2 [Source:HGNC Symbol;Acc:HGNC:6694]	protein_coding
ENSG00000081665.14	ZNF506	306.868	0.0453668	0.170639	0.265864	0.790344	0.974411	19	19785839	19821751	zinc finger protein 506 [Source:HGNC Symbol;Acc:HGNC:23780]	protein_coding
ENSG00000081692.13	JMJD4	409.866	0.151451	0.102324	1.48011	0.138845	0.612715	1	227730425	227735411	jumonji domain containing 4 [Source:HGNC Symbol;Acc:HGNC:25724]	protein_coding
ENSG00000081721.12	DUSP12	374.851	0.0522879	0.105687	0.494744	0.620781	0.932676	1	161749758	161757238	dual specificity phosphatase 12 [Source:HGNC Symbol;Acc:HGNC:3067]	protein_coding
ENSG00000081760.17	AACS	777.448	-0.266645	0.0677044	-3.93836	8.20393e-05	0.00852451	12	125065434	125143333	acetoacetyl-CoA synthetase [Source:HGNC Symbol;Acc:HGNC:21298]	protein_coding
ENSG00000081791.9	DELE1	944.638	0.00549248	0.0798889	0.0687516	0.945187	1	5	141923855	141942047	DAP3 binding cell death enhancer 1 [Source:HGNC Symbol;Acc:HGNC:28969]	protein_coding
ENSG00000081800.9	SLC13A1	2.41122	-1.26515	1.58499	-0.798208	0.42475	NA	7	123113531	123199972	solute carrier family 13 member 1 [Source:HGNC Symbol;Acc:HGNC:10916]	protein_coding
ENSG00000081803.16	CADPS2	115.053	0	1.6797	0	1	1	7	122318411	122886759	calcium dependent secretion activator 2 [Source:HGNC Symbol;Acc:HGNC:16018]	protein_coding
ENSG00000081818.4	PCDHB4	0.24859	-1.2978	6.00582	-0.21609	0.828918	NA	5	141121818	141125623	protocadherin beta 4 [Source:HGNC Symbol;Acc:HGNC:8689]	protein_coding
ENSG00000081842.18	PCDHA6	0.0797193	0	6.00582	0	1	NA	5	140827958	141012347	protocadherin alpha 6 [Source:HGNC Symbol;Acc:HGNC:8672]	protein_coding
ENSG00000081853.15	PCDHGA2	1.31063	-2.55607	1.8803	-1.35939	0.174022	NA	5	141338760	141512975	protocadherin gamma subfamily A, 2 [Source:HGNC Symbol;Acc:HGNC:8700]	protein_coding
ENSG00000081870.12	HSPB11	1051.48	-0.128393	0.0632292	-2.0306	0.0422957	0.375628	1	53916574	53945699	heat shock protein family B (small) member 11 [Source:HGNC Symbol;Acc:HGNC:25019]	protein_coding
ENSG00000081913.14	PHLPP1	562.061	-0.323428	0.293214	-1.10304	0.270008	0.765206	18	62715541	62980433	PH domain and leucine rich repeat protein phosphatase 1 [Source:HGNC Symbol;Acc:HGNC:20610]	protein_coding
ENSG00000081923.15	ATP8B1	2.8699	-1.42895	1.33215	-1.07266	0.283422	NA	18	57646426	57803315	ATPase phospholipid transporting 8B1 [Source:HGNC Symbol;Acc:HGNC:3706]	protein_coding
ENSG00000081985.13	IL12RB2	3.96597	-1.28084	1.64345	-0.779363	0.435766	NA	1	67307364	67398724	interleukin 12 receptor subunit beta 2 [Source:HGNC Symbol;Acc:HGNC:5972]	protein_coding
ENSG00000082014.17	SMARCD3	214.763	-0.144623	0.225554	-0.641192	0.521398	0.9075	7	151238764	151277896	SWI/SNF related, matrix associated, actin dependent regulator of chromatin, subfamily d, member 3 [Source:HGNC Symbol;Acc:HGNC:11108]	protein_coding
ENSG00000082068.9	WDR70	541.732	0.0727664	0.0951809	0.764506	0.444566	0.878092	5	37379285	37753435	WD repeat domain 70 [Source:HGNC Symbol;Acc:HGNC:25495]	protein_coding
ENSG00000082074.19	FYB1	20.3492	-1.86767	1.46216	-1.27733	0.201485	0.695898	5	39105252	39274528	FYN binding protein 1 [Source:HGNC Symbol;Acc:HGNC:4036]	protein_coding
ENSG00000082126.18	MPP4	4.07303	0.939624	0.991292	0.947878	0.343191	NA	2	201644870	201698694	membrane palmitoylated protein 4 [Source:HGNC Symbol;Acc:HGNC:13680]	protein_coding
ENSG00000082146.13	STRADB	115.32	-0.19099	0.271923	-0.702367	0.48245	0.893956	2	201387858	201480846	STE20 related adaptor beta [Source:HGNC Symbol;Acc:HGNC:13205]	protein_coding
ENSG00000082153.18	BZW1	5986.21	-0.11335	0.0755128	-1.50106	0.133339	0.605897	2	200810594	200827338	basic leucine zipper and W2 domains 1 [Source:HGNC Symbol;Acc:HGNC:18380]	protein_coding
ENSG00000082175.15	PGR	0.100148	0	6.00582	0	1	NA	11	101029624	101129813	progesterone receptor [Source:HGNC Symbol;Acc:HGNC:8910]	protein_coding
ENSG00000082196.21	C1QTNF3	19.7582	0.140686	0.424625	0.331318	0.740405	0.965274	5	34017858	34043213	C1q and TNF related 3 [Source:HGNC Symbol;Acc:HGNC:14326]	protein_coding
ENSG00000082212.13	ME2	3239.65	0.0571519	0.0697906	0.818904	0.412841	0.863372	18	50879080	50954257	malic enzyme 2 [Source:HGNC Symbol;Acc:HGNC:6984]	protein_coding
ENSG00000082213.18	C5orf22	547.885	-0.0594636	0.170891	-0.347963	0.727868	0.962565	5	31532287	31555053	chromosome 5 open reading frame 22 [Source:HGNC Symbol;Acc:HGNC:25639]	protein_coding
ENSG00000082258.13	CCNT2	716.225	-0.0165478	0.140671	-0.117634	0.906358	0.997808	2	134918235	134959342	cyclin T2 [Source:HGNC Symbol;Acc:HGNC:1600]	protein_coding
ENSG00000082269.17	FAM135A	590.673	-0.16367	0.134061	-1.22086	0.222138	0.719893	6	70412941	70561174	family with sequence similarity 135 member A [Source:HGNC Symbol;Acc:HGNC:21084]	protein_coding
ENSG00000082293.13	COL19A1	47.1903	0.977537	1.57134	0.622106	0.533872	0.908293	6	69866556	70212468	collagen type XIX alpha 1 chain [Source:HGNC Symbol;Acc:HGNC:2196]	protein_coding
ENSG00000082397.18	EPB41L3	4.41437	-0.961056	1.12312	-0.855705	0.392161	NA	18	5392381	5630700	erythrocyte membrane protein band 4.1 like 3 [Source:HGNC Symbol;Acc:HGNC:3380]	protein_coding
ENSG00000082438.18	COBLL1	138.545	0.312996	0.272727	1.14765	0.251112	0.749286	2	164653624	164843679	cordon-bleu WH2 repeat protein like 1 [Source:HGNC Symbol;Acc:HGNC:23571]	protein_coding
ENSG00000082458.12	DLG3	59.9074	-0.225731	0.605524	-0.372786	0.709308	0.957021	X	70444835	70505490	discs large MAGUK scaffold protein 3 [Source:HGNC Symbol;Acc:HGNC:2902]	protein_coding
ENSG00000082482.14	KCNK2	0.256314	0	6.00582	0	1	NA	1	215005775	215237090	potassium two pore domain channel subfamily K member 2 [Source:HGNC Symbol;Acc:HGNC:6277]	protein_coding
ENSG00000082497.12	SERTAD4	0.876086	0	5.65919	0	1	NA	1	210232796	210246631	SERTA domain containing 4 [Source:HGNC Symbol;Acc:HGNC:25236]	protein_coding
ENSG00000082512.15	TRAF5	810.805	0.0504346	0.0927617	0.543701	0.586647	0.925119	1	211326615	211374946	TNF receptor associated factor 5 [Source:HGNC Symbol;Acc:HGNC:12035]	protein_coding
ENSG00000082515.18	MRPL22	1069.44	0.10523	0.0657679	1.60002	0.109595	0.559821	5	154941073	154969411	mitochondrial ribosomal protein L22 [Source:HGNC Symbol;Acc:HGNC:14480]	protein_coding
ENSG00000082516.9	GEMIN5	1668.36	0.26904	0.130062	2.06855	0.0385883	0.360478	5	154887411	154938211	gem nuclear organelle associated protein 5 [Source:HGNC Symbol;Acc:HGNC:20043]	protein_coding
ENSG00000082556.14	OPRK1	0.973524	-0.0835756	2.25558	-0.0370528	0.970443	NA	8	53225724	53251637	opioid receptor kappa 1 [Source:HGNC Symbol;Acc:HGNC:8154]	protein_coding
ENSG00000082641.16	NFE2L1	3590.51	-0.0735226	0.092731	-0.792859	0.42786	0.869757	17	48048329	48061545	nuclear factor, erythroid 2 like 1 [Source:HGNC Symbol;Acc:HGNC:7781]	protein_coding
ENSG00000082684.16	SEMA5B	5.40386	0.276534	0.877869	0.315006	0.752757	NA	3	122909082	123028605	semaphorin 5B [Source:HGNC Symbol;Acc:HGNC:10737]	protein_coding
ENSG00000082701.17	GSK3B	1565.9	1.17428	0.668864	1.75564	0.07915	0.49521	3	119821321	120094994	glycogen synthase kinase 3 beta [Source:HGNC Symbol;Acc:HGNC:4617]	protein_coding
ENSG00000082781.12	ITGB5	17.7999	-1.04917	0.765178	-1.37115	0.17033	NA	3	124761948	124901418	integrin subunit beta 5 [Source:HGNC Symbol;Acc:HGNC:6160]	protein_coding
ENSG00000082805.20	ERC1	693.367	-0.571781	0.38206	-1.49657	0.134505	0.607254	12	990509	1495933	ELKS/RAB6-interacting/CAST family member 1 [Source:HGNC Symbol;Acc:HGNC:17072]	protein_coding
ENSG00000082898.19	XPO1	7261.87	0.167385	0.162937	1.0273	0.304279	0.797322	2	61476032	61538741	exportin 1 [Source:HGNC Symbol;Acc:HGNC:12825]	protein_coding
ENSG00000082929.8	LINC01587	0.0442816	0	6.00582	0	1	NA	4	5524569	5527801	long intergenic non-protein coding RNA 1587 [Source:HGNC Symbol;Acc:HGNC:13716]	lncRNA
ENSG00000082996.20	RNF13	453.664	0.376609	0.159739	2.35765	0.0183912	0.245482	3	149812770	149962139	ring finger protein 13 [Source:HGNC Symbol;Acc:HGNC:10057]	protein_coding
ENSG00000083067.24	TRPM3	11.3072	1.12668	0.522847	2.1549	0.0311697	NA	9	70529060	71446904	transient receptor potential cation channel subfamily M member 3 [Source:HGNC Symbol;Acc:HGNC:17992]	protein_coding
ENSG00000083093.10	PALB2	586.688	0.175847	0.127364	1.38067	0.167381	0.651393	16	23603160	23641310	partner and localizer of BRCA2 [Source:HGNC Symbol;Acc:HGNC:26144]	protein_coding
ENSG00000083097.14	DOP1A	317.05	-0.0663255	0.256217	-0.258865	0.79574	0.974648	6	83067666	83171350	DOP1 leucine zipper like protein A [Source:HGNC Symbol;Acc:HGNC:21194]	protein_coding
ENSG00000083099.11	LYRM2	719.967	-0.0716459	0.120784	-0.593175	0.553064	0.91314	6	89568144	89638749	LYR motif containing 2 [Source:HGNC Symbol;Acc:HGNC:25229]	protein_coding
ENSG00000083123.15	BCKDHB	301.53	-0.130343	0.170827	-0.763007	0.445459	0.878626	6	80106647	80346270	branched chain keto acid dehydrogenase E1 subunit beta [Source:HGNC Symbol;Acc:HGNC:987]	protein_coding
ENSG00000083168.11	KAT6A	993.137	-0.0442346	0.193622	-0.228458	0.81929	0.98232	8	41929479	42051994	lysine acetyltransferase 6A [Source:HGNC Symbol;Acc:HGNC:13013]	protein_coding
ENSG00000083223.18	TUT7	955.319	0.161315	0.142727	1.13023	0.258379	0.753917	9	86287733	86354454	terminal uridylyl transferase 7 [Source:HGNC Symbol;Acc:HGNC:25817]	protein_coding
ENSG00000083290.20	ULK2	26.9865	-0.333588	0.829117	-0.402341	0.687433	0.951633	17	19770829	19867936	unc-51 like autophagy activating kinase 2 [Source:HGNC Symbol;Acc:HGNC:13480]	protein_coding
ENSG00000083307.12	GRHL2	0.73585	1.26898	2.44438	0.519143	0.603661	NA	8	101492439	101669726	grainyhead like transcription factor 2 [Source:HGNC Symbol;Acc:HGNC:2799]	protein_coding
ENSG00000083312.18	TNPO1	6061.59	-0.0714783	0.0950187	-0.752255	0.451898	0.882266	5	72816312	72916733	transportin 1 [Source:HGNC Symbol;Acc:HGNC:6401]	protein_coding
ENSG00000083444.17	PLOD1	1329.29	0.0599331	0.0838362	0.714883	0.474681	0.890681	1	11934205	11975538	procollagen-lysine,2-oxoglutarate 5-dioxygenase 1 [Source:HGNC Symbol;Acc:HGNC:9081]	protein_coding
ENSG00000083454.22	P2RX5	2031.87	-0.13839	0.0826816	-1.67378	0.0941748	0.532488	17	3672199	3696240	purinergic receptor P2X 5 [Source:HGNC Symbol;Acc:HGNC:8536]	protein_coding
ENSG00000083457.12	ITGAE	245.15	-0.272428	0.112317	-2.42552	0.0152865	0.225425	17	3714628	3801188	integrin subunit alpha E [Source:HGNC Symbol;Acc:HGNC:6147]	protein_coding
ENSG00000083520.15	DIS3	1700.26	-0.0776194	0.0583728	-1.32972	0.183611	0.672876	13	72752169	72782096	DIS3 homolog, exosome endoribonuclease and 3'-5' exoribonuclease [Source:HGNC Symbol;Acc:HGNC:20604]	protein_coding
ENSG00000083535.16	PIBF1	314.478	0.338503	0.328536	1.03034	0.302852	0.79683	13	72782133	73016461	progesterone immunomodulatory binding factor 1 [Source:HGNC Symbol;Acc:HGNC:23352]	protein_coding
ENSG00000083544.16	TDRD3	284.987	0.0209518	0.113034	0.185359	0.852947	0.9881	13	60396457	60573878	tudor domain containing 3 [Source:HGNC Symbol;Acc:HGNC:20612]	protein_coding
ENSG00000083622.8	AC000061.1	0	NA	NA	NA	NA	NA	7	117604791	117647415	novel transcript, antisense to CFTR	lncRNA
ENSG00000083635.8	NUFIP1	510.708	0.153045	0.0849896	1.80075	0.0717428	0.472578	13	44939249	44989471	nuclear FMR1 interacting protein 1 [Source:HGNC Symbol;Acc:HGNC:8057]	protein_coding
ENSG00000083642.19	PDS5B	1439.31	0.14091	0.130936	1.07618	0.281847	0.777155	13	32586452	32778019	PDS5 cohesin associated factor B [Source:HGNC Symbol;Acc:HGNC:20418]	protein_coding
ENSG00000083720.13	OXCT1	3743.19	-0.0580998	0.0706628	-0.822213	0.410956	0.863167	5	41730065	41870425	3-oxoacid CoA-transferase 1 [Source:HGNC Symbol;Acc:HGNC:8527]	protein_coding
ENSG00000083750.13	RRAGB	113.144	-0.0807879	0.389477	-0.207427	0.835677	0.985275	X	55717749	55758774	Ras related GTP binding B [Source:HGNC Symbol;Acc:HGNC:19901]	protein_coding
ENSG00000083782.8	EPYC	0.132106	0	6.00582	0	1	NA	12	90963682	91005026	epiphycan [Source:HGNC Symbol;Acc:HGNC:3053]	protein_coding
ENSG00000083799.18	CYLD	1458.61	-0.381287	0.0887838	-4.29456	1.75042e-05	0.00307074	16	50742050	50801935	CYLD lysine 63 deubiquitinase [Source:HGNC Symbol;Acc:HGNC:2584]	protein_coding
ENSG00000083807.10	SLC27A5	165.822	0.069185	0.163396	0.42342	0.671989	0.94762	19	58479512	58512413	solute carrier family 27 member 5 [Source:HGNC Symbol;Acc:HGNC:10999]	protein_coding
ENSG00000083812.12	ZNF324	245.363	-0.0671847	0.128058	-0.524643	0.599831	0.926935	19	58467045	58475436	zinc finger protein 324 [Source:HGNC Symbol;Acc:HGNC:14096]	protein_coding
ENSG00000083814.13	ZNF671	71.8261	0.947173	1.68761	0.561252	0.574626	0.920764	19	57719751	57727624	zinc finger protein 671 [Source:HGNC Symbol;Acc:HGNC:26279]	protein_coding
ENSG00000083817.9	ZNF416	69.6543	-0.0849261	0.196899	-0.431318	0.666237	0.946124	19	57571566	57578911	zinc finger protein 416 [Source:HGNC Symbol;Acc:HGNC:20645]	protein_coding
ENSG00000083828.16	ZNF586	312.05	0.25796	0.127733	2.01953	0.0434323	0.380118	19	57769655	57819939	zinc finger protein 586 [Source:HGNC Symbol;Acc:HGNC:25949]	protein_coding
ENSG00000083838.16	ZNF446	139.726	-0.0379778	0.136288	-0.278658	0.780507	0.972649	19	58474017	58481230	zinc finger protein 446 [Source:HGNC Symbol;Acc:HGNC:21036]	protein_coding
ENSG00000083844.10	ZNF264	340.169	0.610434	0.354028	1.72426	0.0846615	0.510184	19	57191500	57222846	zinc finger protein 264 [Source:HGNC Symbol;Acc:HGNC:13057]	protein_coding
ENSG00000083845.9	RPS5	11514.4	-0.147029	0.0873503	-1.68321	0.0923346	0.528051	19	58386400	58394806	ribosomal protein S5 [Source:HGNC Symbol;Acc:HGNC:10426]	protein_coding
ENSG00000083857.14	FAT1	11.8472	-0.685838	1.14376	-0.599634	0.54875	NA	4	186587794	186726722	FAT atypical cadherin 1 [Source:HGNC Symbol;Acc:HGNC:3595]	protein_coding
ENSG00000083896.13	YTHDC1	2229.52	0.404014	0.230525	1.75258	0.0796733	0.497103	4	68310387	68350090	YTH domain containing 1 [Source:HGNC Symbol;Acc:HGNC:30626]	protein_coding
ENSG00000083937.10	CHMP2B	609.106	-0.108349	0.095305	-1.13686	0.255596	0.752674	3	87227271	87255556	charged multivesicular body protein 2B [Source:HGNC Symbol;Acc:HGNC:24537]	protein_coding
ENSG00000084070.12	SMAP2	3302	-0.0112163	0.13493	-0.0831266	0.933751	1	1	40344850	40423326	small ArfGAP2 [Source:HGNC Symbol;Acc:HGNC:25082]	protein_coding
ENSG00000084072.17	PPIE	1051.31	0.0368357	0.0565185	0.651746	0.514565	0.905634	1	39692182	39763914	peptidylprolyl isomerase E [Source:HGNC Symbol;Acc:HGNC:9258]	protein_coding
ENSG00000084073.10	ZMPSTE24	1774.08	0.061017	0.156008	0.391115	0.695712	0.954437	1	40258041	40294180	zinc metallopeptidase STE24 [Source:HGNC Symbol;Acc:HGNC:12877]	protein_coding
ENSG00000084090.14	STARD7	4998.46	-0.0111426	0.0986615	-0.112938	0.91008	0.998567	2	96184859	96208827	StAR related lipid transfer domain containing 7 [Source:HGNC Symbol;Acc:HGNC:18063]	protein_coding
ENSG00000084092.7	NOA1	814.151	-0.0164218	0.0823805	-0.199341	0.841996	0.986563	4	56963350	56977606	nitric oxide associated 1 [Source:HGNC Symbol;Acc:HGNC:28473]	protein_coding
ENSG00000084093.19	REST	934.267	-0.0521746	0.174745	-0.298577	0.765263	0.970473	4	56907876	56966808	RE1 silencing transcription factor [Source:HGNC Symbol;Acc:HGNC:9966]	protein_coding
ENSG00000084110.11	HAL	29.4137	-0.815515	0.474882	-1.7173	0.0859243	0.512661	12	95972662	95996365	histidine ammonia-lyase [Source:HGNC Symbol;Acc:HGNC:4806]	protein_coding
ENSG00000084112.15	SSH1	1171.64	-0.467865	0.166723	-2.80624	0.0050124	0.118163	12	108778191	108857590	slingshot protein phosphatase 1 [Source:HGNC Symbol;Acc:HGNC:30579]	protein_coding
ENSG00000084207.18	GSTP1	5007.02	-0.052692	0.0748306	-0.70415	0.48134	0.893086	11	67583742	67586656	glutathione S-transferase pi 1 [Source:HGNC Symbol;Acc:HGNC:4638]	protein_coding
ENSG00000084234.18	APLP2	2250.8	-0.177134	0.121604	-1.45664	0.145215	0.623532	11	130068147	130144811	amyloid beta precursor like protein 2 [Source:HGNC Symbol;Acc:HGNC:598]	protein_coding
ENSG00000084444.14	FAM234B	109.28	0.182756	0.156783	1.16566	0.243752	0.742372	12	13044381	13142521	family with sequence similarity 234 member B [Source:HGNC Symbol;Acc:HGNC:29288]	protein_coding
ENSG00000084453.16	SLCO1A2	1.80786	-0.758799	2.0066	-0.378151	0.705318	NA	12	21264600	21419594	solute carrier organic anion transporter family member 1A2 [Source:HGNC Symbol;Acc:HGNC:10956]	protein_coding
ENSG00000084463.8	WBP11	2558.66	0.0334836	0.0771413	0.434056	0.664248	0.945748	12	14784582	14803486	WW domain binding protein 11 [Source:HGNC Symbol;Acc:HGNC:16461]	protein_coding
ENSG00000084623.12	EIF3I	4355.54	0.086156	0.0645583	1.33454	0.182025	0.671987	1	32221077	32245397	eukaryotic translation initiation factor 3 subunit I [Source:HGNC Symbol;Acc:HGNC:3272]	protein_coding
ENSG00000084628.10	NKAIN1	0.330616	-0.874946	6.00582	-0.145683	0.884172	NA	1	31179745	31239887	sodium/potassium transporting ATPase interacting 1 [Source:HGNC Symbol;Acc:HGNC:25743]	protein_coding
ENSG00000084636.18	COL16A1	8.18556	1.20343	1.31905	0.912348	0.361586	NA	1	31652263	31704319	collagen type XVI alpha 1 chain [Source:HGNC Symbol;Acc:HGNC:2193]	protein_coding
ENSG00000084652.16	TXLNA	3915.31	-0.0972527	0.0650448	-1.49517	0.134871	0.607254	1	32179675	32198285	taxilin alpha [Source:HGNC Symbol;Acc:HGNC:30685]	protein_coding
ENSG00000084674.15	APOB	0.26633	-1.92628	5.9789	-0.322179	0.747317	NA	2	21001429	21044073	apolipoprotein B [Source:HGNC Symbol;Acc:HGNC:603]	protein_coding
ENSG00000084676.15	NCOA1	421.504	0.0802951	0.14809	0.542205	0.587677	0.925746	2	24491914	24770702	nuclear receptor coactivator 1 [Source:HGNC Symbol;Acc:HGNC:7668]	protein_coding
ENSG00000084693.16	AGBL5	981.037	0.0023285	0.0978325	0.0238009	0.981011	1	2	27042364	27070622	ATP/GTP binding protein like 5 [Source:HGNC Symbol;Acc:HGNC:26147]	protein_coding
ENSG00000084710.14	EFR3B	43.5081	0.00879078	0.295012	0.029798	0.976228	1	2	25042076	25159135	EFR3 homolog B [Source:HGNC Symbol;Acc:HGNC:29155]	protein_coding
ENSG00000084731.15	KIF3C	51.7916	0.609986	0.408154	1.4945	0.135045	0.607254	2	25926598	25982749	kinesin family member 3C [Source:HGNC Symbol;Acc:HGNC:6321]	protein_coding
ENSG00000084733.11	RAB10	2121.76	0.0728702	0.0989137	0.736705	0.461302	0.887349	2	26034084	26137454	RAB10, member RAS oncogene family [Source:HGNC Symbol;Acc:HGNC:9759]	protein_coding
ENSG00000084734.9	GCKR	0.21302	2.89953	5.94779	0.487496	0.625907	NA	2	27496839	27523684	glucokinase regulator [Source:HGNC Symbol;Acc:HGNC:4196]	protein_coding
ENSG00000084754.12	HADHA	3985.15	-0.0331635	0.0556265	-0.596182	0.551054	0.91296	2	26190635	26244672	hydroxyacyl-CoA dehydrogenase trifunctional multienzyme complex subunit alpha [Source:HGNC Symbol;Acc:HGNC:4801]	protein_coding
ENSG00000084764.12	MAPRE3	14.6205	0	1.71442	0	1	NA	2	26970637	27027219	microtubule associated protein RP/EB family member 3 [Source:HGNC Symbol;Acc:HGNC:6892]	protein_coding
ENSG00000084774.14	CAD	3535.84	0.294926	0.0957478	3.08024	0.00206834	0.0713149	2	27217369	27243943	carbamoyl-phosphate synthetase 2, aspartate transcarbamylase, and dihydroorotase [Source:HGNC Symbol;Acc:HGNC:1424]	protein_coding
ENSG00000085063.17	CD59	1450.82	-0.668349	0.616028	-1.08493	0.277951	0.77402	11	33703010	33736479	CD59 molecule (CD59 blood group) [Source:HGNC Symbol;Acc:HGNC:1689]	protein_coding
ENSG00000085117.12	CD82	1719.09	0.00143726	0.0692273	0.0207615	0.983436	1	11	44564427	44620358	CD82 molecule [Source:HGNC Symbol;Acc:HGNC:6210]	protein_coding
ENSG00000085185.16	BCORL1	116.652	-0.0860979	0.274823	-0.313284	0.754065	0.967506	X	129981107	130058071	BCL6 corepressor like 1 [Source:HGNC Symbol;Acc:HGNC:25657]	protein_coding
ENSG00000085224.23	ATRX	2056.94	0.103077	0.165289	0.623619	0.532878	0.908293	X	77504880	77786233	ATRX chromatin remodeler [Source:HGNC Symbol;Acc:HGNC:886]	protein_coding
ENSG00000085231.14	AK6	1221.76	-0.00657384	0.103255	-0.063666	0.949236	1	5	69350984	69370013	adenylate kinase 6 [Source:HGNC Symbol;Acc:HGNC:49151]	protein_coding
ENSG00000085265.11	FCN1	45.3686	-0.675994	0.344783	-1.96064	0.0499215	0.40428	9	134903232	134917912	ficolin 1 [Source:HGNC Symbol;Acc:HGNC:3623]	protein_coding
ENSG00000085274.16	MYNN	465.868	0.0709747	0.0942929	0.752705	0.451627	0.882266	3	169773396	169789716	myoneurin [Source:HGNC Symbol;Acc:HGNC:14955]	protein_coding
ENSG00000085276.19	MECOM	1.00532	-3.35245	3.15075	-1.06402	0.287322	NA	3	169083499	169663775	MDS1 and EVI1 complex locus [Source:HGNC Symbol;Acc:HGNC:3498]	protein_coding
ENSG00000085365.18	SCAMP1	873.679	-0.0304551	0.133454	-0.228208	0.819485	0.98232	5	78360611	78480739	secretory carrier membrane protein 1 [Source:HGNC Symbol;Acc:HGNC:10563]	protein_coding
ENSG00000085377.15	PREP	566.791	0.0782788	0.0870918	0.898808	0.368755	0.840037	6	105273218	105454062	prolyl endopeptidase [Source:HGNC Symbol;Acc:HGNC:9358]	protein_coding
ENSG00000085382.12	HACE1	318.92	-0.0649638	0.156748	-0.414447	0.678547	0.949219	6	104728094	104859919	HECT domain and ankyrin repeat containing E3 ubiquitin protein ligase 1 [Source:HGNC Symbol;Acc:HGNC:21033]	protein_coding
ENSG00000085415.16	SEH1L	1881.22	0.00828876	0.078952	0.104985	0.916388	0.999765	18	12947133	12987536	SEH1 like nucleoporin [Source:HGNC Symbol;Acc:HGNC:30379]	protein_coding
ENSG00000085433.16	WDR47	291.861	-0.301819	0.210955	-1.43072	0.15251	0.630504	1	108970214	109042113	WD repeat domain 47 [Source:HGNC Symbol;Acc:HGNC:29141]	protein_coding
ENSG00000085449.15	WDFY1	749.66	-0.115495	0.170533	-0.677258	0.498242	0.901019	2	223855716	223945357	WD repeat and FYVE domain containing 1 [Source:HGNC Symbol;Acc:HGNC:20451]	protein_coding
ENSG00000085465.13	OVGP1	23.2113	-0.126286	0.579819	-0.217803	0.827582	0.983615	1	111414319	111427735	oviductal glycoprotein 1 [Source:HGNC Symbol;Acc:HGNC:8524]	protein_coding
ENSG00000085491.17	SLC25A24	146.736	0.829905	0.645137	1.2864	0.198304	0.692382	1	108134043	108200849	solute carrier family 25 member 24 [Source:HGNC Symbol;Acc:HGNC:20662]	protein_coding
ENSG00000085511.20	MAP3K4	396.132	0.000309542	0.43314	0.000714646	0.99943	1	6	160991727	161117385	mitogen-activated protein kinase kinase kinase 4 [Source:HGNC Symbol;Acc:HGNC:6856]	protein_coding
ENSG00000085514.16	PILRA	51.4111	-0.154446	0.27452	-0.562604	0.573704	0.920489	7	100367530	100400096	paired immunoglobin like type 2 receptor alpha [Source:HGNC Symbol;Acc:HGNC:20396]	protein_coding
ENSG00000085552.17	IGSF9	0.271146	0	6.00582	0	1	NA	1	159927039	159945613	immunoglobulin superfamily member 9 [Source:HGNC Symbol;Acc:HGNC:18132]	protein_coding
ENSG00000085563.15	ABCB1	20.7333	0.954237	1.35067	0.706491	0.479883	0.893029	7	87503017	87713323	ATP binding cassette subfamily B member 1 [Source:HGNC Symbol;Acc:HGNC:40]	protein_coding
ENSG00000085644.14	ZNF213	176.287	-0.0759482	0.120146	-0.632131	0.527301	0.908086	16	3129777	3142804	zinc finger protein 213 [Source:HGNC Symbol;Acc:HGNC:13005]	protein_coding
ENSG00000085662.14	AKR1B1	2376.35	-0.0490247	0.0788268	-0.62193	0.533988	0.908293	7	134442356	134459284	aldo-keto reductase family 1 member B [Source:HGNC Symbol;Acc:HGNC:381]	protein_coding
ENSG00000085719.13	CPNE3	1342.38	-0.0441572	0.23029	-0.191747	0.847941	0.987262	8	86514435	86561498	copine 3 [Source:HGNC Symbol;Acc:HGNC:2316]	protein_coding
ENSG00000085721.13	RRN3	1668.29	-0.0262074	0.0652962	-0.401362	0.688154	0.951633	16	15060033	15094311	RRN3 homolog, RNA polymerase I transcription factor [Source:HGNC Symbol;Acc:HGNC:30346]	protein_coding
ENSG00000085733.16	CTTN	1123.5	-0.0339998	0.10567	-0.321754	0.747639	0.967047	11	70398404	70436584	cortactin [Source:HGNC Symbol;Acc:HGNC:3338]	protein_coding
ENSG00000085741.13	WNT11	0.111338	0	6.00582	0	1	NA	11	76186325	76210736	Wnt family member 11 [Source:HGNC Symbol;Acc:HGNC:12776]	protein_coding
ENSG00000085760.15	MTIF2	1185.61	0.0274385	0.121848	0.225187	0.821834	0.982546	2	55236595	55269347	mitochondrial translational initiation factor 2 [Source:HGNC Symbol;Acc:HGNC:7441]	protein_coding
ENSG00000085788.14	DDHD2	533.206	-0.393698	0.263396	-1.4947	0.134992	0.607254	8	38225218	38275558	DDHD domain containing 2 [Source:HGNC Symbol;Acc:HGNC:29106]	protein_coding
ENSG00000085831.16	TTC39A	6.09319	0.733064	1.29558	0.565818	0.571517	NA	1	51287258	51345116	tetratricopeptide repeat domain 39A [Source:HGNC Symbol;Acc:HGNC:18657]	protein_coding
ENSG00000085832.17	EPS15	2704.83	0.0748763	0.106148	0.705393	0.480566	0.893029	1	51354263	51519266	epidermal growth factor receptor pathway substrate 15 [Source:HGNC Symbol;Acc:HGNC:3419]	protein_coding
ENSG00000085840.13	ORC1	1270.41	0.0617878	0.0745764	0.828517	0.407378	0.860926	1	52372829	52404423	origin recognition complex subunit 1 [Source:HGNC Symbol;Acc:HGNC:8487]	protein_coding
ENSG00000085871.9	MGST2	55.6796	-0.569001	1.64512	-0.345873	0.729438	0.962843	4	139665768	139740745	microsomal glutathione S-transferase 2 [Source:HGNC Symbol;Acc:HGNC:7063]	protein_coding
ENSG00000085872.15	CHERP	1993.88	-0.0836374	0.0742976	-1.12571	0.260289	0.756056	19	16517894	16542437	calcium homeostasis endoplasmic reticulum protein [Source:HGNC Symbol;Acc:HGNC:16930]	protein_coding
ENSG00000085978.22	ATG16L1	431.83	0.028723	0.19772	0.145271	0.884497	0.995192	2	233210051	233295674	autophagy related 16 like 1 [Source:HGNC Symbol;Acc:HGNC:21498]	protein_coding
ENSG00000085982.14	USP40	45.4728	0.205683	1.11947	0.183733	0.854223	0.988592	2	233475520	233566782	ubiquitin specific peptidase 40 [Source:HGNC Symbol;Acc:HGNC:20069]	protein_coding
ENSG00000085998.14	POMGNT1	892.057	-0.0351815	0.137437	-0.255983	0.797964	0.974992	1	46188682	46220305	protein O-linked mannose N-acetylglucosaminyltransferase 1 (beta 1,2-) [Source:HGNC Symbol;Acc:HGNC:19139]	protein_coding
ENSG00000085999.13	RAD54L	1038.57	0.514312	0.196328	2.61965	0.00880189	0.169437	1	46246461	46278480	RAD54 like [Source:HGNC Symbol;Acc:HGNC:9826]	protein_coding
ENSG00000086015.22	MAST2	1728.27	-0.200732	0.118558	-1.69311	0.0904343	0.525288	1	45786987	46036122	microtubule associated serine/threonine kinase 2 [Source:HGNC Symbol;Acc:HGNC:19035]	protein_coding
ENSG00000086061.16	DNAJA1	7116.25	-0.108391	0.0612689	-1.76911	0.0768757	0.490383	9	33025273	33039907	DnaJ heat shock protein family (Hsp40) member A1 [Source:HGNC Symbol;Acc:HGNC:5229]	protein_coding
ENSG00000086062.13	B4GALT1	1624.67	-0.0168327	0.0830072	-0.202786	0.839302	0.986263	9	33104082	33167356	beta-1,4-galactosyltransferase 1 [Source:HGNC Symbol;Acc:HGNC:924]	protein_coding
ENSG00000086065.14	CHMP5	769.931	0.223629	0.103131	2.1684	0.0301286	0.319198	9	33264879	33282070	charged multivesicular body protein 5 [Source:HGNC Symbol;Acc:HGNC:26942]	protein_coding
ENSG00000086102.19	NFX1	1589.32	0.114436	0.0681814	1.6784	0.0932697	0.52991	9	33290512	33371157	nuclear transcription factor, X-box binding 1 [Source:HGNC Symbol;Acc:HGNC:7803]	protein_coding
ENSG00000086159.13	AQP6	3.51021	2.13506	1.1939	1.78831	0.0737252	NA	12	49967194	49977139	aquaporin 6 [Source:HGNC Symbol;Acc:HGNC:639]	protein_coding
ENSG00000086189.11	DIMT1	882.195	0.208117	0.074278	2.80187	0.00508073	0.118738	5	62347284	62403943	DIMT1 rRNA methyltransferase and ribosome maturation factor [Source:HGNC Symbol;Acc:HGNC:30217]	protein_coding
ENSG00000086200.17	IPO11	901.841	0.0955613	0.190879	0.500637	0.616626	0.932031	5	62403972	62628582	importin 11 [Source:HGNC Symbol;Acc:HGNC:20628]	protein_coding
ENSG00000086205.18	FOLH1	0.792011	-1.30138	3.02723	-0.429893	0.667274	NA	11	49145092	49208638	folate hydrolase 1 [Source:HGNC Symbol;Acc:HGNC:3788]	protein_coding
ENSG00000086232.13	EIF2AK1	2623.68	-0.0414176	0.0733088	-0.564975	0.572091	0.919987	7	6022247	6059175	eukaryotic translation initiation factor 2 alpha kinase 1 [Source:HGNC Symbol;Acc:HGNC:24921]	protein_coding
ENSG00000086288.12	NME8	20.6921	0	1.71858	0	1	1	7	37848597	37900397	NME/NM23 family member 8 [Source:HGNC Symbol;Acc:HGNC:16473]	protein_coding
ENSG00000086289.12	EPDR1	79.8581	0	3.93874	0	1	1	7	37683843	37951936	ependymin related 1 [Source:HGNC Symbol;Acc:HGNC:17572]	protein_coding
ENSG00000086300.16	SNX10	361.463	0.155634	0.162828	0.955816	0.339165	0.822943	7	26291862	26374383	sorting nexin 10 [Source:HGNC Symbol;Acc:HGNC:14974]	protein_coding
ENSG00000086475.15	SEPHS1	2619.08	-0.112309	0.0812113	-1.38292	0.166688	0.650861	10	13317428	13348298	selenophosphate synthetase 1 [Source:HGNC Symbol;Acc:HGNC:19685]	protein_coding
ENSG00000086504.17	MRPL28	1056.53	-0.0513266	0.0754549	-0.680229	0.496359	0.900978	16	366969	371289	mitochondrial ribosomal protein L28 [Source:HGNC Symbol;Acc:HGNC:14484]	protein_coding
ENSG00000086506.3	HBQ1	0	NA	NA	NA	NA	NA	16	180459	181179	hemoglobin subunit theta 1 [Source:HGNC Symbol;Acc:HGNC:4833]	protein_coding
ENSG00000086544.3	ITPKC	170.772	0.131554	0.137894	0.954022	0.340072	0.823556	19	40717112	40740860	inositol-trisphosphate 3-kinase C [Source:HGNC Symbol;Acc:HGNC:14897]	protein_coding
ENSG00000086548.9	CEACAM6	0.199208	0	6.00582	0	1	NA	19	41750977	41772211	CEA cell adhesion molecule 6 [Source:HGNC Symbol;Acc:HGNC:1818]	protein_coding
ENSG00000086570.12	FAT2	8.65296	2.89192	1.4074	2.0548	0.0398982	NA	5	151504093	151568944	FAT atypical cadherin 2 [Source:HGNC Symbol;Acc:HGNC:3596]	protein_coding
ENSG00000086589.12	RBM22	1645.55	-0.171732	0.0819914	-2.09451	0.0362144	0.350741	5	150690792	150701077	RNA binding motif protein 22 [Source:HGNC Symbol;Acc:HGNC:25503]	protein_coding
ENSG00000086598.11	TMED2	3271.41	-0.0217409	0.0678575	-0.320391	0.748672	0.967047	12	123584533	123598582	transmembrane p24 trafficking protein 2 [Source:HGNC Symbol;Acc:HGNC:16996]	protein_coding
ENSG00000086619.14	ERO1B	325.801	0.109742	0.319528	0.343449	0.731261	0.963698	1	236215101	236281958	endoplasmic reticulum oxidoreductase 1 beta [Source:HGNC Symbol;Acc:HGNC:14355]	protein_coding
ENSG00000086666.19	ZFAND6	867.488	-0.126144	0.0934917	-1.34926	0.177255	0.664362	15	80059568	80138393	zinc finger AN1-type containing 6 [Source:HGNC Symbol;Acc:HGNC:30164]	protein_coding
ENSG00000086696.11	HSD17B2	1.60613	0.613257	1.20533	0.508789	0.6109	NA	16	82035004	82098534	hydroxysteroid 17-beta dehydrogenase 2 [Source:HGNC Symbol;Acc:HGNC:5211]	protein_coding
ENSG00000086712.13	TXLNG	1557.54	-0.0420895	0.0544421	-0.773106	0.43946	0.875014	X	16786432	16844519	taxilin gamma [Source:HGNC Symbol;Acc:HGNC:18578]	protein_coding
ENSG00000086717.18	PPEF1	7.57442	0.919452	1.55077	0.592901	0.553247	NA	X	18675909	18827921	protein phosphatase with EF-hand domain 1 [Source:HGNC Symbol;Acc:HGNC:9243]	protein_coding
ENSG00000086730.17	LAT2	696.757	-0.692733	0.310506	-2.23098	0.0256824	0.297273	7	74199652	74229834	linker for activation of T cells family member 2 [Source:HGNC Symbol;Acc:HGNC:12749]	protein_coding
ENSG00000086758.16	HUWE1	6028.94	-0.0343874	0.2503	-0.137385	0.890727	0.996188	X	53532096	53686728	HECT, UBA and WWE domain containing E3 ubiquitin protein ligase 1 [Source:HGNC Symbol;Acc:HGNC:30892]	protein_coding
ENSG00000086827.9	ZW10	667.471	0.0212111	0.0959671	0.221024	0.825073	0.983142	11	113733187	113773735	zw10 kinetochore protein [Source:HGNC Symbol;Acc:HGNC:13194]	protein_coding
ENSG00000086848.15	ALG9	239.936	0.0201033	0.182133	0.110377	0.912111	0.998827	11	111782195	111871581	ALG9 alpha-1,2-mannosyltransferase [Source:HGNC Symbol;Acc:HGNC:15672]	protein_coding
ENSG00000086967.10	MYBPC2	8.30809	-0.265168	0.790496	-0.335445	0.737289	NA	19	50432892	50466321	myosin binding protein C2 [Source:HGNC Symbol;Acc:HGNC:7550]	protein_coding
ENSG00000086991.13	NOX4	0.453872	-0.94066	4.2336	-0.222189	0.824166	NA	11	89324353	89498187	NADPH oxidase 4 [Source:HGNC Symbol;Acc:HGNC:7891]	protein_coding
ENSG00000087008.16	ACOX3	227.113	0.267862	0.227921	1.17524	0.239898	0.739386	4	8366282	8440723	acyl-CoA oxidase 3, pristanoyl [Source:HGNC Symbol;Acc:HGNC:121]	protein_coding
ENSG00000087053.20	MTMR2	273.176	1.08605	1.38662	0.783241	0.433486	0.872426	11	95821766	95925315	myotubularin related protein 2 [Source:HGNC Symbol;Acc:HGNC:7450]	protein_coding
ENSG00000087074.8	PPP1R15A	850.818	0.13344	0.14866	0.897613	0.369392	0.840066	19	48872421	48876058	protein phosphatase 1 regulatory subunit 15A [Source:HGNC Symbol;Acc:HGNC:14375]	protein_coding
ENSG00000087076.9	HSD17B14	29.5394	-0.625045	0.338168	-1.84833	0.0645549	0.452847	19	48813018	48836510	hydroxysteroid 17-beta dehydrogenase 14 [Source:HGNC Symbol;Acc:HGNC:23238]	protein_coding
ENSG00000087077.14	TRIP6	147.27	-0.352305	0.432095	-0.815342	0.414877	0.864039	7	100867387	100873454	thyroid hormone receptor interactor 6 [Source:HGNC Symbol;Acc:HGNC:12311]	protein_coding
ENSG00000087085.16	ACHE	11.9377	0	1.75423	0	1	NA	7	100889994	100896974	acetylcholinesterase (Cartwright blood group) [Source:HGNC Symbol;Acc:HGNC:108]	protein_coding
ENSG00000087086.15	FTL	6853.07	-0.189223	0.0956265	-1.97877	0.047842	0.396198	19	48965309	48966879	ferritin light chain [Source:HGNC Symbol;Acc:HGNC:3999]	protein_coding
ENSG00000087087.20	SRRT	4801.57	-0.139377	0.110968	-1.25602	0.20911	0.706036	7	100875103	100888664	serrate, RNA effector molecule [Source:HGNC Symbol;Acc:HGNC:24101]	protein_coding
ENSG00000087088.20	BAX	923.898	0.364229	0.170455	2.1368	0.0326141	0.332492	19	48954815	48961798	BCL2 associated X, apoptosis regulator [Source:HGNC Symbol;Acc:HGNC:959]	protein_coding
ENSG00000087095.13	NLK	328.087	-0.17969	0.162354	-1.10678	0.268389	0.763717	17	28041737	28196381	nemo like kinase [Source:HGNC Symbol;Acc:HGNC:29858]	protein_coding
ENSG00000087111.21	PIGS	798.934	0.190796	0.165851	1.1504	0.249978	0.747824	17	28553383	28571794	phosphatidylinositol glycan anchor biosynthesis class S [Source:HGNC Symbol;Acc:HGNC:14937]	protein_coding
ENSG00000087116.16	ADAMTS2	41.9921	0.0728444	0.424451	0.17162	0.863736	0.991815	5	179110853	179345461	ADAM metallopeptidase with thrombospondin type 1 motif 2 [Source:HGNC Symbol;Acc:HGNC:218]	protein_coding
ENSG00000087128.10	TMPRSS11E	0.185373	-1.79105	5.9869	-0.299161	0.764817	NA	4	68447463	68497604	transmembrane serine protease 11E [Source:HGNC Symbol;Acc:HGNC:24465]	protein_coding
ENSG00000087152.15	ATXN7L3	1361.19	0.00272103	0.180994	0.0150338	0.988005	1	17	44191805	44200113	ataxin 7 like 3 [Source:HGNC Symbol;Acc:HGNC:25416]	protein_coding
ENSG00000087157.19	PGS1	470.025	-0.142237	0.145387	-0.978336	0.327908	0.81528	17	78378649	78425114	phosphatidylglycerophosphate synthase 1 [Source:HGNC Symbol;Acc:HGNC:30029]	protein_coding
ENSG00000087191.13	PSMC5	1747.15	0.0346041	0.0709373	0.487812	0.625683	0.933193	17	63827152	63832026	proteasome 26S subunit, ATPase 5 [Source:HGNC Symbol;Acc:HGNC:9552]	protein_coding
ENSG00000087206.17	UIMC1	1009.74	0.12475	0.126332	0.987477	0.323409	0.812321	5	176905005	177022633	ubiquitin interaction motif containing 1 [Source:HGNC Symbol;Acc:HGNC:30298]	protein_coding
ENSG00000087237.12	CETP	14.4981	0.00660128	0.439332	0.0150257	0.988012	NA	16	56961923	56983845	cholesteryl ester transfer protein [Source:HGNC Symbol;Acc:HGNC:1869]	protein_coding
ENSG00000087245.13	MMP2	1.11471	-0.662527	2.05005	-0.323175	0.746563	NA	16	55389700	55506691	matrix metallopeptidase 2 [Source:HGNC Symbol;Acc:HGNC:7166]	protein_coding
ENSG00000087250.9	MT3	0.454226	0	6.00582	0	1	NA	16	56589074	56591088	metallothionein 3 [Source:HGNC Symbol;Acc:HGNC:7408]	protein_coding
ENSG00000087253.13	LPCAT2	6.1926	0.641137	0.639285	1.0029	0.315911	NA	16	55509072	55586666	lysophosphatidylcholine acyltransferase 2 [Source:HGNC Symbol;Acc:HGNC:26032]	protein_coding
ENSG00000087258.16	GNAO1	3.43193	-1.3938	1.05955	-1.31546	0.188355	NA	16	56191390	56357444	G protein subunit alpha o1 [Source:HGNC Symbol;Acc:HGNC:4389]	protein_coding
ENSG00000087263.17	OGFOD1	1361.51	0.0905159	0.10139	0.892749	0.371991	0.840712	16	56451521	56479104	2-oxoglutarate and iron dependent oxygenase domain containing 1 [Source:HGNC Symbol;Acc:HGNC:25585]	protein_coding
ENSG00000087266.17	SH3BP2	567.448	0.000907574	0.218457	0.00415448	0.996685	1	4	2793071	2841098	SH3 domain binding protein 2 [Source:HGNC Symbol;Acc:HGNC:10825]	protein_coding
ENSG00000087269.16	NOP14	3035.14	0.0492646	0.0638979	0.77099	0.440713	0.875549	4	2937933	2963406	NOP14 nucleolar protein [Source:HGNC Symbol;Acc:HGNC:16821]	protein_coding
ENSG00000087274.17	ADD1	1981.42	0.113242	0.105082	1.07765	0.281188	0.777155	4	2843857	2930076	adducin 1 [Source:HGNC Symbol;Acc:HGNC:243]	protein_coding
ENSG00000087299.12	L2HGDH	601.724	-0.108461	0.143796	-0.754267	0.450689	0.881794	14	50237563	50312229	L-2-hydroxyglutarate dehydrogenase [Source:HGNC Symbol;Acc:HGNC:20499]	protein_coding
ENSG00000087301.9	TXNDC16	501.352	-0.437075	0.185711	-2.35352	0.0185967	0.246332	14	52430596	52552522	thioredoxin domain containing 16 [Source:HGNC Symbol;Acc:HGNC:19965]	protein_coding
ENSG00000087302.9	RTRAF	2078.54	-0.0556006	0.0668619	-0.831572	0.40565	0.860926	14	51989514	52010694	RNA transcription, translation and transport factor [Source:HGNC Symbol;Acc:HGNC:23169]	protein_coding
ENSG00000087303.18	NID2	0.73585	-1.41435	3.27366	-0.432038	0.665714	NA	14	52004803	52069228	nidogen 2 [Source:HGNC Symbol;Acc:HGNC:13389]	protein_coding
ENSG00000087338.5	GMCL1	704.628	0.0774546	0.120959	0.64034	0.521951	0.9075	2	69829660	69881384	germ cell-less 1, spermatogenesis associated [Source:HGNC Symbol;Acc:HGNC:23843]	protein_coding
ENSG00000087365.16	SF3B2	5306.7	0.059416	0.0694683	0.855296	0.392387	0.852834	11	66050729	66069308	splicing factor 3b subunit 2 [Source:HGNC Symbol;Acc:HGNC:10769]	protein_coding
ENSG00000087448.11	KLHL42	671.612	0.109124	0.116799	0.934291	0.350154	0.827914	12	27780048	27803040	kelch like family member 42 [Source:HGNC Symbol;Acc:HGNC:29252]	protein_coding
ENSG00000087460.28	GNAS	17599.4	-0.121791	0.0484305	-2.51475	0.0119118	0.199663	20	58839718	58911192	GNAS complex locus [Source:HGNC Symbol;Acc:HGNC:4392]	protein_coding
ENSG00000087470.19	DNM1L	2136.54	0.152431	0.0994555	1.53266	0.12536	0.591672	12	32679200	32745650	dynamin 1 like [Source:HGNC Symbol;Acc:HGNC:2973]	protein_coding
ENSG00000087494.16	PTHLH	1.25171	0	3.43695	0	1	NA	12	27958084	27972733	parathyroid hormone like hormone [Source:HGNC Symbol;Acc:HGNC:9607]	protein_coding
ENSG00000087495.17	PHACTR3	5.48588	1.9602	1.45084	1.35108	0.176671	NA	20	59577509	59847711	phosphatase and actin regulator 3 [Source:HGNC Symbol;Acc:HGNC:15833]	protein_coding
ENSG00000087502.18	ERGIC2	961.727	-0.0758374	0.143268	-0.529338	0.596571	0.926801	12	29337352	29381189	ERGIC and golgi 2 [Source:HGNC Symbol;Acc:HGNC:30208]	protein_coding
ENSG00000087510.7	TFAP2C	0.134989	0	6.00582	0	1	NA	20	56629306	56639283	transcription factor AP-2 gamma [Source:HGNC Symbol;Acc:HGNC:11744]	protein_coding
ENSG00000087586.18	AURKA	2101.33	-0.416586	0.114218	-3.64727	0.000265037	0.0198896	20	56369389	56392337	aurora kinase A [Source:HGNC Symbol;Acc:HGNC:11393]	protein_coding
ENSG00000087589.17	CASS4	6.05118	1.08909	0.769021	1.41621	0.156715	NA	20	56412112	56460387	Cas scaffold protein family member 4 [Source:HGNC Symbol;Acc:HGNC:15878]	protein_coding
ENSG00000087842.11	PIR	29.6134	0	1.68161	0	1	1	X	15384799	15493564	pirin [Source:HGNC Symbol;Acc:HGNC:30048]	protein_coding
ENSG00000087884.14	AAMDC	49.3003	-0.118792	0.216974	-0.547493	0.58404	0.924815	11	77821109	77918432	adipogenesis associated Mth938 domain containing [Source:HGNC Symbol;Acc:HGNC:30205]	protein_coding
ENSG00000087903.13	RFX2	140.594	0.222379	0.336279	0.661294	0.508424	0.903782	19	5993164	6199572	regulatory factor X2 [Source:HGNC Symbol;Acc:HGNC:9983]	protein_coding
ENSG00000087995.16	METTL2A	518.417	-0.0545816	0.0919945	-0.593313	0.552972	0.91314	17	62423875	62453385	methyltransferase like 2A [Source:HGNC Symbol;Acc:HGNC:25755]	protein_coding
ENSG00000088002.12	SULT2B1	0.325068	0.748	4.53709	0.164863	0.869051	NA	19	48552172	48599425	sulfotransferase family 2B member 1 [Source:HGNC Symbol;Acc:HGNC:11459]	protein_coding
ENSG00000088035.18	ALG6	362.804	0.330732	0.112324	2.94446	0.0032352	0.0936159	1	63367575	63438553	ALG6 alpha-1,3-glucosyltransferase [Source:HGNC Symbol;Acc:HGNC:23157]	protein_coding
ENSG00000088038.19	CNOT3	974.959	0.039494	0.153984	0.256482	0.797579	0.974992	19	54137749	54155681	CCR4-NOT transcription complex subunit 3 [Source:HGNC Symbol;Acc:HGNC:7879]	protein_coding
ENSG00000088053.11	GP6	11.3079	-0.0378752	0.524622	-0.0721952	0.942447	NA	19	55013705	55038264	glycoprotein VI platelet [Source:HGNC Symbol;Acc:HGNC:14388]	protein_coding
ENSG00000088179.9	PTPN4	402.941	0.138326	0.230955	0.598931	0.549219	0.912764	2	119759922	119984899	protein tyrosine phosphatase non-receptor type 4 [Source:HGNC Symbol;Acc:HGNC:9656]	protein_coding
ENSG00000088205.13	DDX18	3612.38	0.177331	0.0582905	3.0422	0.00234857	0.077947	2	117814691	117832377	DEAD-box helicase 18 [Source:HGNC Symbol;Acc:HGNC:2741]	protein_coding
ENSG00000088247.18	KHSRP	8014.95	-0.0138025	0.0568036	-0.242986	0.808016	0.978895	19	6413102	6424811	KH-type splicing regulatory protein [Source:HGNC Symbol;Acc:HGNC:6316]	protein_coding
ENSG00000088256.9	GNA11	346.124	-0.292625	0.366406	-0.798636	0.424502	0.867973	19	3094362	3123999	G protein subunit alpha 11 [Source:HGNC Symbol;Acc:HGNC:4379]	protein_coding
ENSG00000088280.19	ASAP3	93.0069	-0.00793446	0.324723	-0.0244345	0.980506	1	1	23428563	23484568	ArfGAP with SH3 domain, ankyrin repeat and PH domain 3 [Source:HGNC Symbol;Acc:HGNC:14987]	protein_coding
ENSG00000088298.13	EDEM2	441.06	0.101276	0.1115	0.908302	0.363719	0.837925	20	35115364	35147336	ER degradation enhancing alpha-mannosidase like protein 2 [Source:HGNC Symbol;Acc:HGNC:15877]	protein_coding
ENSG00000088305.18	DNMT3B	546.649	-0.464927	0.0696716	-6.67311	2.50435e-11	4.83268e-08	20	32762385	32809356	DNA methyltransferase 3 beta [Source:HGNC Symbol;Acc:HGNC:2979]	protein_coding
ENSG00000088320.4	REM1	0.07133	0.878155	6.00582	0.146217	0.88375	NA	20	31475288	31484895	RRAD and GEM like GTPase 1 [Source:HGNC Symbol;Acc:HGNC:15922]	protein_coding
ENSG00000088325.16	TPX2	9983.25	-0.225124	0.0507364	-4.43713	9.11647e-06	0.00181096	20	31739271	31801805	TPX2 microtubule nucleation factor [Source:HGNC Symbol;Acc:HGNC:1249]	protein_coding
ENSG00000088340.17	FER1L4	51.8634	-0.110341	0.332298	-0.332054	0.739848	0.965274	20	35558737	35607562	fer-1 like family member 4 (pseudogene) [Source:HGNC Symbol;Acc:HGNC:15801]	transcribed_unitary_pseudogene
ENSG00000088356.6	PDRG1	1473.29	-0.117346	0.0491023	-2.38983	0.0168563	0.236642	20	31944337	31952046	p53 and DNA damage regulated 1 [Source:HGNC Symbol;Acc:HGNC:16119]	protein_coding
ENSG00000088367.23	EPB41L1	80.5131	-3.41055	0.964207	-3.53716	0.000404454	0.0258927	20	36091504	36232799	erythrocyte membrane protein band 4.1 like 1 [Source:HGNC Symbol;Acc:HGNC:3378]	protein_coding
ENSG00000088386.17	SLC15A1	6.58363	0.515249	0.684252	0.753011	0.451443	NA	13	98683801	98752672	solute carrier family 15 member 1 [Source:HGNC Symbol;Acc:HGNC:10920]	protein_coding
ENSG00000088387.19	DOCK9	2150.07	-0.291891	0.270112	-1.08063	0.279861	0.776089	13	98793429	99086625	dedicator of cytokinesis 9 [Source:HGNC Symbol;Acc:HGNC:14132]	protein_coding
ENSG00000088448.14	ANKRD10	730.595	0.0172757	0.378606	0.0456298	0.963605	1	13	110878540	110915069	ankyrin repeat domain 10 [Source:HGNC Symbol;Acc:HGNC:20265]	protein_coding
ENSG00000088451.11	TGDS	294.809	0.0316782	0.115334	0.274666	0.783573	0.972882	13	94574054	94596242	TDP-glucose 4,6-dehydratase [Source:HGNC Symbol;Acc:HGNC:20324]	protein_coding
ENSG00000088538.13	DOCK3	7.0581	0.77289	0.737746	1.04764	0.294806	NA	3	50674927	51384198	dedicator of cytokinesis 3 [Source:HGNC Symbol;Acc:HGNC:2989]	protein_coding
ENSG00000088543.15	C3orf18	46.366	0.258993	0.269462	0.961148	0.336478	0.822132	3	50558025	50571027	chromosome 3 open reading frame 18 [Source:HGNC Symbol;Acc:HGNC:24837]	protein_coding
ENSG00000088682.14	COQ9	654.7	-0.109403	0.149985	-0.729428	0.46574	0.889312	16	57447425	57461270	coenzyme Q9 [Source:HGNC Symbol;Acc:HGNC:25302]	protein_coding
ENSG00000088726.16	TMEM40	8.50541	0.921216	0.804226	1.14547	0.252015	NA	3	12733528	12769457	transmembrane protein 40 [Source:HGNC Symbol;Acc:HGNC:25620]	protein_coding
ENSG00000088727.13	KIF9	105.199	-0.112498	0.186497	-0.603214	0.546366	0.912764	3	47228395	47283451	kinesin family member 9 [Source:HGNC Symbol;Acc:HGNC:16666]	protein_coding
ENSG00000088756.13	ARHGAP28	4.87423	1.4465	1.09898	1.31622	0.188101	NA	18	6729716	6915716	Rho GTPase activating protein 28 [Source:HGNC Symbol;Acc:HGNC:25509]	protein_coding
ENSG00000088766.12	CRLS1	691.623	0.0301265	0.0974401	0.309179	0.757185	0.96822	20	6006093	6040053	cardiolipin synthase 1 [Source:HGNC Symbol;Acc:HGNC:16148]	protein_coding
ENSG00000088782.5	DEFB127	0	NA	NA	NA	NA	NA	20	157454	159163	defensin beta 127 [Source:HGNC Symbol;Acc:HGNC:16206]	protein_coding
ENSG00000088808.18	PPP1R13B	293.022	-0.260612	0.242871	-1.07305	0.283249	0.777155	14	103733195	103847575	protein phosphatase 1 regulatory subunit 13B [Source:HGNC Symbol;Acc:HGNC:14950]	protein_coding
ENSG00000088812.18	ATRN	173.747	0.91892	0.892843	1.02921	0.303383	0.797278	20	3471018	3651118	attractin [Source:HGNC Symbol;Acc:HGNC:885]	protein_coding
ENSG00000088826.18	SMOX	4.53031	-5.17734	1.83005	-2.82906	0.00466843	NA	20	4120980	4187747	spermine oxidase [Source:HGNC Symbol;Acc:HGNC:15862]	protein_coding
ENSG00000088827.13	SIGLEC1	1.52813	0.0915934	1.49689	0.061189	0.951209	NA	20	3686970	3712600	sialic acid binding Ig like lectin 1 [Source:HGNC Symbol;Acc:HGNC:11127]	protein_coding
ENSG00000088832.18	FKBP1A	4177.44	0.0288882	0.0668754	0.431971	0.665763	0.945748	20	1368977	1393164	FKBP prolyl isomerase 1A [Source:HGNC Symbol;Acc:HGNC:3711]	protein_coding
ENSG00000088833.18	NSFL1C	1120.01	0.0966524	0.0710045	1.36122	0.173446	0.659478	20	1442162	1473842	NSFL1 cofactor [Source:HGNC Symbol;Acc:HGNC:15912]	protein_coding
ENSG00000088836.14	SLC4A11	3.49197	0	3.01194	0	1	NA	20	3227417	3239559	solute carrier family 4 member 11 [Source:HGNC Symbol;Acc:HGNC:16438]	protein_coding
ENSG00000088854.13	C20orf194	3.46729	-1.04401	1.0245	-1.01904	0.308186	NA	20	3249306	3407669	chromosome 20 open reading frame 194 [Source:HGNC Symbol;Acc:HGNC:17721]	protein_coding
ENSG00000088876.13	ZNF343	224.029	-0.0651527	0.214897	-0.303181	0.761752	0.9701	20	2481817	2524702	zinc finger protein 343 [Source:HGNC Symbol;Acc:HGNC:16017]	protein_coding
ENSG00000088881.21	EBF4	0.819704	0.546326	1.62738	0.335709	0.73709	NA	20	2692874	2760108	EBF family member 4 [Source:HGNC Symbol;Acc:HGNC:29278]	protein_coding
ENSG00000088882.8	CPXM1	6.74841	-0.996811	1.63951	-0.607992	0.543193	NA	20	2794074	2800627	carboxypeptidase X, M14 family member 1 [Source:HGNC Symbol;Acc:HGNC:15771]	protein_coding
ENSG00000088888.18	MAVS	1550.16	-0.0366405	0.102284	-0.358224	0.720176	0.960452	20	3846799	3876123	mitochondrial antiviral signaling protein [Source:HGNC Symbol;Acc:HGNC:29233]	protein_coding
ENSG00000088899.15	LZTS3	181.568	-0.260441	0.126234	-2.06315	0.0390983	0.36315	20	3162617	3173592	leucine zipper tumor suppressor family member 3 [Source:HGNC Symbol;Acc:HGNC:30139]	protein_coding
ENSG00000088926.14	F11	0.187538	0	6.00582	0	1	NA	4	186266189	186289681	coagulation factor XI [Source:HGNC Symbol;Acc:HGNC:3529]	protein_coding
ENSG00000088930.8	XRN2	2229.28	0.0772599	0.0670435	1.15238	0.249163	0.747128	20	21303331	21389825	5'-3' exoribonuclease 2 [Source:HGNC Symbol;Acc:HGNC:12836]	protein_coding
ENSG00000088970.16	KIZ	246.517	-0.989284	0.445251	-2.22186	0.0262929	0.300987	20	21125983	21246622	kizuna centrosomal protein [Source:HGNC Symbol;Acc:HGNC:15865]	protein_coding
ENSG00000088986.11	DYNLL1	2647.84	-0.329718	0.0863235	-3.81956	0.000133689	0.0123689	12	120469850	120498493	dynein light chain LC8-type 1 [Source:HGNC Symbol;Acc:HGNC:15476]	protein_coding
ENSG00000088992.18	TESC	68.5528	0.840436	1.29529	0.648841	0.516441	0.905977	12	117038923	117099479	tescalcin [Source:HGNC Symbol;Acc:HGNC:26065]	protein_coding
ENSG00000089006.17	SNX5	3697.5	0.137221	0.0725227	1.89211	0.0584767	0.433737	20	17941597	17968980	sorting nexin 5 [Source:HGNC Symbol;Acc:HGNC:14969]	protein_coding
ENSG00000089009.16	RPL6	24862.8	-0.0975135	0.0781757	-1.24736	0.212264	0.708317	12	112405189	112418838	ribosomal protein L6 [Source:HGNC Symbol;Acc:HGNC:10362]	protein_coding
ENSG00000089012.14	SIRPG	18.4534	-2.02113	1.5249	-1.32542	0.185032	NA	20	1629152	1657779	signal regulatory protein gamma [Source:HGNC Symbol;Acc:HGNC:15757]	protein_coding
ENSG00000089022.14	MAPKAPK5	946.672	0.00491621	0.0994919	0.0494132	0.96059	1	12	111842228	111902222	MAPK activated protein kinase 5 [Source:HGNC Symbol;Acc:HGNC:6889]	protein_coding
ENSG00000089041.17	P2RX7	45.1078	0.763299	0.447107	1.70719	0.087786	0.519119	12	121132819	121188032	purinergic receptor P2X 7 [Source:HGNC Symbol;Acc:HGNC:8537]	protein_coding
ENSG00000089048.15	ESF1	717.317	0.204216	0.107304	1.90316	0.0570193	0.429808	20	13714322	13784919	ESF1 nucleolar pre-rRNA processing protein homolog [Source:HGNC Symbol;Acc:HGNC:15898]	protein_coding
ENSG00000089050.16	RBBP9	303.497	0.201137	0.184467	1.09037	0.275551	0.771428	20	18486540	18497225	RB binding protein 9, serine hydrolase [Source:HGNC Symbol;Acc:HGNC:9892]	protein_coding
ENSG00000089053.13	ANAPC5	3108.38	0.101074	0.0733969	1.37708	0.168487	0.653062	12	121308245	121399896	anaphase promoting complex subunit 5 [Source:HGNC Symbol;Acc:HGNC:15713]	protein_coding
ENSG00000089057.15	SLC23A2	1242.84	0.209824	0.113724	1.84503	0.0650332	0.453989	20	4852356	5010293	solute carrier family 23 member 2 [Source:HGNC Symbol;Acc:HGNC:10973]	protein_coding
ENSG00000089060.12	SLC8B1	116.384	0.327578	0.450134	0.727736	0.466775	0.889636	12	113298759	113359493	solute carrier family 8 member B1 [Source:HGNC Symbol;Acc:HGNC:26175]	protein_coding
ENSG00000089063.15	TMEM230	1220.11	0.0960605	0.146598	0.655264	0.512298	0.904235	20	5068232	5113103	transmembrane protein 230 [Source:HGNC Symbol;Acc:HGNC:15876]	protein_coding
ENSG00000089091.16	DZANK1	115.941	-0.431694	0.231149	-1.8676	0.0618179	0.444543	20	18383367	18467281	double zinc ribbon and ankyrin repeat domains 1 [Source:HGNC Symbol;Acc:HGNC:15858]	protein_coding
ENSG00000089094.19	KDM2B	1919.52	-0.00434088	0.0626582	-0.0692788	0.944768	1	12	121429096	121581023	lysine demethylase 2B [Source:HGNC Symbol;Acc:HGNC:13610]	protein_coding
ENSG00000089101.19	CFAP61	3.0546	0.0721556	1.33714	0.0539627	0.956965	NA	20	20052514	20360703	cilia and flagella associated protein 61 [Source:HGNC Symbol;Acc:HGNC:15872]	protein_coding
ENSG00000089116.4	LHX5	0.821594	0.878168	3.66427	0.239657	0.810596	NA	12	113462033	113472280	LIM homeobox 5 [Source:HGNC Symbol;Acc:HGNC:14216]	protein_coding
ENSG00000089123.16	TASP1	106.554	-0.0590861	0.212612	-0.277906	0.781084	0.972649	20	13389392	13638932	taspase 1 [Source:HGNC Symbol;Acc:HGNC:15859]	protein_coding
ENSG00000089127.15	OAS1	283.631	0.577914	0.157862	3.66089	0.000251339	0.019512	12	112905856	112933219	2'-5'-oligoadenylate synthetase 1 [Source:HGNC Symbol;Acc:HGNC:8086]	protein_coding
ENSG00000089154.11	GCN1	3600.8	0.447519	0.170684	2.62191	0.00874372	0.169212	12	120127202	120194715	GCN1 activator of EIF2AK4 [Source:HGNC Symbol;Acc:HGNC:4199]	protein_coding
ENSG00000089157.16	RPLP0	31203.3	-0.138973	0.0710753	-1.95529	0.0505487	0.407406	12	120196699	120201235	ribosomal protein lateral stalk subunit P0 [Source:HGNC Symbol;Acc:HGNC:10371]	protein_coding
ENSG00000089159.17	PXN	152.24	0.0738137	0.24837	0.297193	0.766319	0.971021	12	120210439	120265771	paxillin [Source:HGNC Symbol;Acc:HGNC:9718]	protein_coding
ENSG00000089163.4	SIRT4	10.2145	-0.185843	0.555702	-0.334429	0.738056	NA	12	120302316	120313249	sirtuin 4 [Source:HGNC Symbol;Acc:HGNC:14932]	protein_coding
ENSG00000089169.15	RPH3A	1.17969	2.84161	3.21382	0.884185	0.376596	NA	12	112570380	112898881	rabphilin 3A [Source:HGNC Symbol;Acc:HGNC:17056]	protein_coding
ENSG00000089177.19	KIF16B	237.184	0.0676601	0.337185	0.200662	0.840963	0.986563	20	16272104	16573448	kinesin family member 16B [Source:HGNC Symbol;Acc:HGNC:15869]	protein_coding
ENSG00000089195.15	TRMT6	1405.07	0.0634149	0.0842261	0.752914	0.451502	0.882266	20	5937228	5950558	tRNA methyltransferase 6 [Source:HGNC Symbol;Acc:HGNC:20900]	protein_coding
ENSG00000089199.10	CHGB	1.1238	0.0171248	1.6682	0.0102654	0.99181	NA	20	5911510	5925353	chromogranin B [Source:HGNC Symbol;Acc:HGNC:1930]	protein_coding
ENSG00000089220.5	PEBP1	3678.62	-0.00969365	0.0611525	-0.158516	0.87405	0.992908	12	118136124	118145584	phosphatidylethanolamine binding protein 1 [Source:HGNC Symbol;Acc:HGNC:8630]	protein_coding
ENSG00000089225.20	TBX5	0.370994	0	6.00582	0	1	NA	12	114353911	114408442	T-box transcription factor 5 [Source:HGNC Symbol;Acc:HGNC:11604]	protein_coding
ENSG00000089234.16	BRAP	675.086	-0.0350809	0.0849108	-0.41315	0.679497	0.94958	12	111642146	111685956	BRCA1 associated protein [Source:HGNC Symbol;Acc:HGNC:1099]	protein_coding
ENSG00000089248.7	ERP29	1639.7	0.0457176	0.0547734	0.834668	0.403905	0.86046	12	112013348	112023449	endoplasmic reticulum protein 29 [Source:HGNC Symbol;Acc:HGNC:13799]	protein_coding
ENSG00000089250.19	NOS1	4.78259	-0.287103	0.786828	-0.364887	0.715196	NA	12	117208142	117452170	nitric oxide synthase 1 [Source:HGNC Symbol;Acc:HGNC:7872]	protein_coding
ENSG00000089280.19	FUS	10625	0.0466271	0.0741341	0.628956	0.529378	0.908086	16	31180138	31191605	FUS RNA binding protein [Source:HGNC Symbol;Acc:HGNC:4010]	protein_coding
ENSG00000089289.16	IGBP1	858.954	-0.114684	0.0767739	-1.49379	0.135231	0.607562	X	70133447	70166324	immunoglobulin binding protein 1 [Source:HGNC Symbol;Acc:HGNC:5461]	protein_coding
ENSG00000089327.15	FXYD5	853.436	-0.143273	0.086946	-1.64784	0.0993857	0.543133	19	35154730	35169881	FXYD domain containing ion transport regulator 5 [Source:HGNC Symbol;Acc:HGNC:4029]	protein_coding
ENSG00000089335.21	ZNF302	70.5887	2.09622	1.55645	1.3468	0.178044	0.665265	19	34677639	34686397	zinc finger protein 302 [Source:HGNC Symbol;Acc:HGNC:13848]	protein_coding
ENSG00000089351.15	GRAMD1A	877.861	0.131954	0.11652	1.13246	0.25744	0.753263	19	34994784	35026471	GRAM domain containing 1A [Source:HGNC Symbol;Acc:HGNC:29305]	protein_coding
ENSG00000089356.18	FXYD3	0	NA	NA	NA	NA	NA	19	35115879	35124324	FXYD domain containing ion transport regulator 3 [Source:HGNC Symbol;Acc:HGNC:4027]	protein_coding
ENSG00000089472.16	HEPH	11.1258	0	1.80893	0	1	NA	X	66162549	66268867	hephaestin [Source:HGNC Symbol;Acc:HGNC:4866]	protein_coding
ENSG00000089486.17	CDIP1	140.392	1.1664	0.608	1.91843	0.0550569	0.422674	16	4510669	4538828	cell death inducing p53 target 1 [Source:HGNC Symbol;Acc:HGNC:13234]	protein_coding
ENSG00000089505.18	CMTM1	30.2265	-0.640767	0.342009	-1.87354	0.0609936	0.442433	16	66566393	66579137	CKLF like MARVEL transmembrane domain containing 1 [Source:HGNC Symbol;Acc:HGNC:19172]	protein_coding
ENSG00000089558.9	KCNH4	2.39402	2.39478	1.91495	1.25057	0.211093	NA	17	42156891	42181142	potassium voltage-gated channel subfamily H member 4 [Source:HGNC Symbol;Acc:HGNC:6253]	protein_coding
ENSG00000089597.18	GANAB	5564.87	-0.110576	0.0940254	-1.17602	0.239585	0.739054	11	62624826	62646726	glucosidase II alpha subunit [Source:HGNC Symbol;Acc:HGNC:4138]	protein_coding
ENSG00000089639.11	GMIP	885.188	0.28173	0.0839272	3.35684	0.000788385	0.0384459	19	19629476	19643657	GEM interacting protein [Source:HGNC Symbol;Acc:HGNC:24852]	protein_coding
ENSG00000089682.16	RBM41	394.242	0.153024	0.139202	1.0993	0.271637	0.767148	X	107064420	107118823	RNA binding motif protein 41 [Source:HGNC Symbol;Acc:HGNC:25617]	protein_coding
ENSG00000089685.15	BIRC5	2884.16	-0.273168	0.078117	-3.4969	0.000470694	0.0281333	17	78214186	78225636	baculoviral IAP repeat containing 5 [Source:HGNC Symbol;Acc:HGNC:593]	protein_coding
ENSG00000089692.9	LAG3	0.601306	-0.210268	3.09503	-0.0679375	0.945835	NA	12	6772512	6778455	lymphocyte activating 3 [Source:HGNC Symbol;Acc:HGNC:6476]	protein_coding
ENSG00000089693.11	MLF2	2541.3	-0.145153	0.0563325	-2.57672	0.00997417	0.18215	12	6747996	6767475	myeloid leukemia factor 2 [Source:HGNC Symbol;Acc:HGNC:7126]	protein_coding
ENSG00000089723.10	OTUB2	22.8188	-0.572501	0.373864	-1.53131	0.125693	0.591874	14	94026340	94048930	OTU deubiquitinase, ubiquitin aldehyde binding 2 [Source:HGNC Symbol;Acc:HGNC:20351]	protein_coding
ENSG00000089737.17	DDX24	3713.17	0.0456389	0.0677172	0.673963	0.500335	0.901256	14	94048287	94081212	DEAD-box helicase 24 [Source:HGNC Symbol;Acc:HGNC:13266]	protein_coding
ENSG00000089775.12	ZBTB25	393.699	-0.164286	0.157262	-1.04466	0.296178	0.788646	14	64449106	64505213	zinc finger and BTB domain containing 25 [Source:HGNC Symbol;Acc:HGNC:13112]	protein_coding
ENSG00000089818.18	NECAP1	553.438	0.179271	0.0923465	1.94128	0.0522242	0.414479	12	8076939	8097881	NECAP endocytosis associated 1 [Source:HGNC Symbol;Acc:HGNC:24539]	protein_coding
ENSG00000089820.16	ARHGAP4	1281.07	-0.0063745	0.137372	-0.046403	0.962989	1	X	153907367	153934999	Rho GTPase activating protein 4 [Source:HGNC Symbol;Acc:HGNC:674]	protein_coding
ENSG00000089847.12	ANKRD24	43.9807	-0.222699	0.362059	-0.615091	0.538494	0.90902	19	4183354	4224814	ankyrin repeat domain 24 [Source:HGNC Symbol;Acc:HGNC:29424]	protein_coding
ENSG00000089876.12	DHX32	76.811	1.42299	1.67851	0.847772	0.396565	0.855036	10	125836337	125896436	DEAH-box helicase 32 (putative) [Source:HGNC Symbol;Acc:HGNC:16717]	protein_coding
ENSG00000089902.10	RCOR1	1266.25	0.108371	0.159923	0.677645	0.497997	0.901019	14	102592649	102730561	REST corepressor 1 [Source:HGNC Symbol;Acc:HGNC:17441]	protein_coding
ENSG00000089916.18	GPATCH2L	1219.64	-0.275574	0.146514	-1.88087	0.0599901	0.438974	14	76151916	76254342	G-patch domain containing 2 like [Source:HGNC Symbol;Acc:HGNC:20210]	protein_coding
ENSG00000090006.18	LTBP4	145.88	-0.327788	0.368695	-0.88905	0.373976	0.842226	19	40592883	40629818	latent transforming growth factor beta binding protein 4 [Source:HGNC Symbol;Acc:HGNC:6717]	protein_coding
ENSG00000090013.11	BLVRB	289.834	-0.0964008	0.13636	-0.706958	0.479592	0.892948	19	40447765	40465764	biliverdin reductase B [Source:HGNC Symbol;Acc:HGNC:1063]	protein_coding
ENSG00000090020.11	SLC9A1	790.981	-0.0401653	0.1528	-0.262863	0.792656	0.974411	1	27098809	27166981	solute carrier family 9 member A1 [Source:HGNC Symbol;Acc:HGNC:11071]	protein_coding
ENSG00000090054.15	SPTLC1	1036.8	-0.0937098	0.102099	-0.91783	0.358708	0.833408	9	92000087	92115413	serine palmitoyltransferase long chain base subunit 1 [Source:HGNC Symbol;Acc:HGNC:11277]	protein_coding
ENSG00000090060.18	PAPOLA	5378.95	-0.0796718	0.0989343	-0.8053	0.420647	0.866728	14	96501433	96567111	poly(A) polymerase alpha [Source:HGNC Symbol;Acc:HGNC:14981]	protein_coding
ENSG00000090061.17	CCNK	1698.57	-1.17986	0.480186	-2.45708	0.0140071	0.215745	14	99481169	99535044	cyclin K [Source:HGNC Symbol;Acc:HGNC:1596]	protein_coding
ENSG00000090097.22	PCBP4	53.8005	-1.55724	0.703746	-2.21279	0.0269122	0.303955	3	51957454	51974016	poly(rC) binding protein 4 [Source:HGNC Symbol;Acc:HGNC:8652]	protein_coding
ENSG00000090104.12	RGS1	1575.77	-0.665172	0.938556	-0.708719	0.478499	0.892355	1	192575763	192580024	regulator of G protein signaling 1 [Source:HGNC Symbol;Acc:HGNC:9991]	protein_coding
ENSG00000090238.12	YPEL3	174.152	-0.23592	0.207374	-1.13765	0.255265	0.752674	16	30092314	30096915	yippee like 3 [Source:HGNC Symbol;Acc:HGNC:18327]	protein_coding
ENSG00000090263.16	MRPS33	700.569	0.070204	0.0811764	0.864832	0.387131	0.849475	7	141002610	141015228	mitochondrial ribosomal protein S33 [Source:HGNC Symbol;Acc:HGNC:16634]	protein_coding
ENSG00000090266.13	NDUFB2	762.393	0.141074	0.0827513	1.70479	0.0882335	0.520463	7	140690777	140722790	NADH:ubiquinone oxidoreductase subunit B2 [Source:HGNC Symbol;Acc:HGNC:7697]	protein_coding
ENSG00000090273.14	NUDC	3269.96	0.121273	0.0578402	2.0967	0.0360204	0.35055	1	26900238	26946871	nuclear distribution C, dynein complex regulator [Source:HGNC Symbol;Acc:HGNC:8045]	protein_coding
ENSG00000090316.16	MAEA	1167.73	-0.288249	0.0925515	-3.11447	0.00184273	0.0658508	4	1289887	1340147	macrophage erythroblast attacher, E3 ubiquitin ligase [Source:HGNC Symbol;Acc:HGNC:13731]	protein_coding
ENSG00000090339.9	ICAM1	698.789	1.08834	0.672074	1.61937	0.105368	0.552411	19	10271093	10286615	intercellular adhesion molecule 1 [Source:HGNC Symbol;Acc:HGNC:5344]	protein_coding
ENSG00000090372.15	STRN4	1366.68	-0.0576802	0.171485	-0.336357	0.736602	0.965221	19	46719511	46746994	striatin 4 [Source:HGNC Symbol;Acc:HGNC:15721]	protein_coding
ENSG00000090376.11	IRAK3	92.683	1.94493	0.963064	2.01952	0.0434329	0.380118	12	66189195	66254622	interleukin 1 receptor associated kinase 3 [Source:HGNC Symbol;Acc:HGNC:17020]	protein_coding
ENSG00000090382.7	LYZ	10.5337	0.0278306	0.580624	0.0479323	0.96177	NA	12	69348381	69354234	lysozyme [Source:HGNC Symbol;Acc:HGNC:6740]	protein_coding
ENSG00000090402.8	SI	0.214193	0	6.00582	0	1	NA	3	164978898	165078496	sucrase-isomaltase [Source:HGNC Symbol;Acc:HGNC:10856]	protein_coding
ENSG00000090432.7	MUL1	553.723	-0.139671	0.0681843	-2.04843	0.0405179	0.368067	1	20499448	20508151	mitochondrial E3 ubiquitin protein ligase 1 [Source:HGNC Symbol;Acc:HGNC:25762]	protein_coding
ENSG00000090447.12	TFAP4	399.626	-0.0321019	0.167349	-0.191826	0.847878	0.987262	16	4257186	4273075	transcription factor AP-4 [Source:HGNC Symbol;Acc:HGNC:11745]	protein_coding
ENSG00000090470.15	PDCD7	744.094	-0.0875659	0.240864	-0.363549	0.716195	0.959853	15	65117379	65133808	programmed cell death 7 [Source:HGNC Symbol;Acc:HGNC:8767]	protein_coding
ENSG00000090487.11	SPG21	1040.69	0.1048	0.073723	1.42154	0.155161	0.631985	15	64963022	64990310	SPG21 abhydrolase domain containing, maspardin [Source:HGNC Symbol;Acc:HGNC:20373]	protein_coding
ENSG00000090512.12	FETUB	0.0486657	-1.04523	6.00582	-0.174036	0.861837	NA	3	186635969	186653141	fetuin B [Source:HGNC Symbol;Acc:HGNC:3658]	protein_coding
ENSG00000090520.12	DNAJB11	1950.54	0.055116	0.0769529	0.71623	0.473849	0.890469	3	186567403	186585800	DnaJ heat shock protein family (Hsp40) member B11 [Source:HGNC Symbol;Acc:HGNC:14889]	protein_coding
ENSG00000090530.10	P3H2	994.278	-0.911897	1.6294	-0.559654	0.575716	0.921636	3	189956728	190122437	prolyl 3-hydroxylase 2 [Source:HGNC Symbol;Acc:HGNC:19317]	protein_coding
ENSG00000090534.20	THPO	0.213799	0	6.00582	0	1	NA	3	184371935	184381968	thrombopoietin [Source:HGNC Symbol;Acc:HGNC:11795]	protein_coding
ENSG00000090539.15	CHRD	3.54093	0.874479	1.13588	0.769869	0.441378	NA	3	184380073	184390736	chordin [Source:HGNC Symbol;Acc:HGNC:1949]	protein_coding
ENSG00000090554.13	FLT3LG	97.606	-0.25423	0.159512	-1.59379	0.110982	0.562955	19	49474207	49486231	fms related receptor tyrosine kinase 3 ligand [Source:HGNC Symbol;Acc:HGNC:3766]	protein_coding
ENSG00000090565.17	RAB11FIP3	1138.22	0.278868	0.232402	1.19994	0.230162	0.727963	16	425649	523011	RAB11 family interacting protein 3 [Source:HGNC Symbol;Acc:HGNC:17224]	protein_coding
ENSG00000090581.10	GNPTG	314.164	0.0162826	0.100917	0.161347	0.87182	0.992754	16	1351931	1364113	N-acetylglucosamine-1-phosphate transferase subunit gamma [Source:HGNC Symbol;Acc:HGNC:23026]	protein_coding
ENSG00000090612.22	ZNF268	399.74	-0.539262	0.103205	-5.22516	1.74004e-07	9.47687e-05	12	133181409	133214832	zinc finger protein 268 [Source:HGNC Symbol;Acc:HGNC:13061]	protein_coding
ENSG00000090615.15	GOLGA3	1738.88	-0.28736	0.176204	-1.63084	0.102924	0.547727	12	132768914	132829078	golgin A3 [Source:HGNC Symbol;Acc:HGNC:4426]	protein_coding
ENSG00000090621.15	PABPC4	10061.9	-0.0772562	0.156879	-0.492458	0.622396	0.932676	1	39560709	39576790	poly(A) binding protein cytoplasmic 4 [Source:HGNC Symbol;Acc:HGNC:8557]	protein_coding
ENSG00000090659.18	CD209	1.7312	1.56223	1.69242	0.923072	0.355969	NA	19	7739993	7747564	CD209 molecule [Source:HGNC Symbol;Acc:HGNC:1641]	protein_coding
ENSG00000090661.12	CERS4	1011.25	0.0194172	0.102851	0.18879	0.850257	0.987567	19	8206736	8262421	ceramide synthase 4 [Source:HGNC Symbol;Acc:HGNC:23747]	protein_coding
ENSG00000090674.16	MCOLN1	130.736	-0.0891526	0.201536	-0.442366	0.658224	0.943688	19	7522624	7534009	mucolipin 1 [Source:HGNC Symbol;Acc:HGNC:13356]	protein_coding
ENSG00000090686.16	USP48	1949.99	-0.186484	0.147886	-1.261	0.207308	0.702626	1	21678298	21783606	ubiquitin specific peptidase 48 [Source:HGNC Symbol;Acc:HGNC:18533]	protein_coding
ENSG00000090776.6	EFNB1	66.2539	-0.0857803	0.228712	-0.375058	0.707618	0.957021	X	68829021	68842160	ephrin B1 [Source:HGNC Symbol;Acc:HGNC:3226]	protein_coding
ENSG00000090857.14	PDPR	1430.44	-0.24944	0.133316	-1.87104	0.0613402	0.443567	16	70114332	70162537	pyruvate dehydrogenase phosphatase regulatory subunit [Source:HGNC Symbol;Acc:HGNC:30264]	protein_coding
ENSG00000090861.17	AARS1	3795.56	0.0859415	0.102179	0.841087	0.400299	0.858301	16	70251983	70289707	alanyl-tRNA synthetase 1 [Source:HGNC Symbol;Acc:HGNC:20]	protein_coding
ENSG00000090863.12	GLG1	1797.09	-0.13143	0.199034	-0.66034	0.509036	0.903782	16	74447427	74607144	golgi glycoprotein 1 [Source:HGNC Symbol;Acc:HGNC:4316]	protein_coding
ENSG00000090889.12	KIF4A	1581.72	-0.196641	0.0995506	-1.97529	0.0482354	0.397787	X	70290104	70420886	kinesin family member 4A [Source:HGNC Symbol;Acc:HGNC:13339]	protein_coding
ENSG00000090905.19	TNRC6A	1768.15	-0.104337	0.212512	-0.490972	0.623446	0.932676	16	24610209	24827632	trinucleotide repeat containing adaptor 6A [Source:HGNC Symbol;Acc:HGNC:11969]	protein_coding
ENSG00000090924.15	PLEKHG2	875.777	-0.445514	0.523002	-0.85184	0.394303	0.853859	19	39412669	39428415	pleckstrin homology and RhoGEF domain containing G2 [Source:HGNC Symbol;Acc:HGNC:29515]	protein_coding
ENSG00000090932.11	DLL3	70.3198	0.298309	1.06875	0.279119	0.780154	0.972649	19	39498895	39508481	delta like canonical Notch ligand 3 [Source:HGNC Symbol;Acc:HGNC:2909]	protein_coding
ENSG00000090971.5	NAT14	308.821	0.186556	0.128863	1.44771	0.147699	0.624242	19	55485188	55487568	N-acetyltransferase 14 (putative) [Source:HGNC Symbol;Acc:HGNC:28918]	protein_coding
ENSG00000090975.13	PITPNM2	2.35311	-3.75154	2.18296	-1.71855	0.0856958	NA	12	122983480	123150015	phosphatidylinositol transfer protein membrane associated 2 [Source:HGNC Symbol;Acc:HGNC:21044]	protein_coding
ENSG00000090989.18	EXOC1	459.157	0.0963926	0.211123	0.456571	0.647979	0.940731	4	55853648	55905086	exocyst complex component 1 [Source:HGNC Symbol;Acc:HGNC:30380]	protein_coding
ENSG00000091009.8	RBM27	1125.69	-0.0311717	0.235108	-0.132585	0.894522	0.996188	5	146203605	146289223	RNA binding motif protein 27 [Source:HGNC Symbol;Acc:HGNC:29243]	protein_coding
ENSG00000091010.6	POU4F3	1.51523	0.462433	1.07418	0.4305	0.666832	NA	5	146338839	146341728	POU class 4 homeobox 3 [Source:HGNC Symbol;Acc:HGNC:9220]	protein_coding
ENSG00000091039.17	OSBPL8	1754.84	-0.173608	0.135281	-1.28332	0.199381	0.693241	12	76351797	76559809	oxysterol binding protein like 8 [Source:HGNC Symbol;Acc:HGNC:16396]	protein_coding
ENSG00000091073.19	DTX2	249.537	-0.240868	0.256807	-0.937932	0.348279	0.826828	7	76461676	76505995	deltex E3 ubiquitin ligase 2 [Source:HGNC Symbol;Acc:HGNC:15973]	protein_coding
ENSG00000091106.19	NLRC4	0.893769	2.52455	2.20766	1.14354	0.252814	NA	2	32224453	32265732	NLR family CARD domain containing 4 [Source:HGNC Symbol;Acc:HGNC:16412]	protein_coding
ENSG00000091127.14	PUS7	596.182	-0.118678	0.301136	-0.394102	0.693506	0.953413	7	105439661	105522271	pseudouridine synthase 7 [Source:HGNC Symbol;Acc:HGNC:26033]	protein_coding
ENSG00000091128.13	LAMB4	5.10747	0.564936	1.04744	0.539348	0.589647	NA	7	108023548	108130361	laminin subunit beta 4 [Source:HGNC Symbol;Acc:HGNC:6491]	protein_coding
ENSG00000091129.21	NRCAM	17.3109	0.657523	0.921778	0.71332	0.475648	NA	7	108147623	108456717	neuronal cell adhesion molecule [Source:HGNC Symbol;Acc:HGNC:7994]	protein_coding
ENSG00000091136.15	LAMB1	1.52925	1.83682	2.09343	0.877423	0.380257	NA	7	107923799	108003213	laminin subunit beta 1 [Source:HGNC Symbol;Acc:HGNC:6486]	protein_coding
ENSG00000091137.14	SLC26A4	5.14126	-0.717076	0.987989	-0.725793	0.467966	NA	7	107660828	107717809	solute carrier family 26 member 4 [Source:HGNC Symbol;Acc:HGNC:8818]	protein_coding
ENSG00000091138.13	SLC26A3	0	NA	NA	NA	NA	NA	7	107765467	107803225	solute carrier family 26 member 3 [Source:HGNC Symbol;Acc:HGNC:3018]	protein_coding
ENSG00000091140.14	DLD	1679	-0.00256489	0.0856744	-0.0299376	0.976117	1	7	107891162	107931730	dihydrolipoamide dehydrogenase [Source:HGNC Symbol;Acc:HGNC:2898]	protein_coding
ENSG00000091157.14	WDR7	545.051	0.0261301	0.305499	0.0855325	0.931838	1	18	56651343	57029811	WD repeat domain 7 [Source:HGNC Symbol;Acc:HGNC:13490]	protein_coding
ENSG00000091164.13	TXNL1	1291.66	0.0253707	0.0602476	0.421107	0.673677	0.948283	18	56597209	56651600	thioredoxin like 1 [Source:HGNC Symbol;Acc:HGNC:12436]	protein_coding
ENSG00000091181.20	IL5RA	0.961702	3.24113	2.57037	1.26096	0.207324	NA	3	3066324	3126613	interleukin 5 receptor subunit alpha [Source:HGNC Symbol;Acc:HGNC:6017]	protein_coding
ENSG00000091262.16	ABCC6	0.709448	0	2.78234	0	1	NA	16	16149565	16223522	ATP binding cassette subfamily C member 6 [Source:HGNC Symbol;Acc:HGNC:57]	protein_coding
ENSG00000091317.8	CMTM6	1525.76	-0.128087	0.0611439	-2.09484	0.036185	0.350741	3	32481312	32502852	CKLF like MARVEL transmembrane domain containing 6 [Source:HGNC Symbol;Acc:HGNC:19177]	protein_coding
ENSG00000091409.15	ITGA6	463.939	-0.469785	0.39514	-1.18891	0.234476	0.73613	2	172427354	172506459	integrin subunit alpha 6 [Source:HGNC Symbol;Acc:HGNC:6142]	protein_coding
ENSG00000091428.18	RAPGEF4	5.99323	-2.61342	1.26325	-2.0688	0.0385649	NA	2	172735274	173052893	Rap guanine nucleotide exchange factor 4 [Source:HGNC Symbol;Acc:HGNC:16626]	protein_coding
ENSG00000091436.17	MAP3K20	679.853	-0.28743	0.186417	-1.54186	0.123107	0.587629	2	173075435	173268015	mitogen-activated protein kinase kinase kinase 20 [Source:HGNC Symbol;Acc:HGNC:17797]	protein_coding
ENSG00000091482.8	SMPX	0.0442816	0	6.00582	0	1	NA	X	21705978	21758116	small muscle protein X-linked [Source:HGNC Symbol;Acc:HGNC:11122]	protein_coding
ENSG00000091483.7	FH	1191.78	0.0895658	0.0822143	1.08942	0.275969	0.771799	1	241497603	241519755	fumarate hydratase [Source:HGNC Symbol;Acc:HGNC:3700]	protein_coding
ENSG00000091490.11	SEL1L3	3395.84	-0.097934	0.0965452	-1.01438	0.310399	0.803472	4	25747433	25863760	SEL1L family member 3 [Source:HGNC Symbol;Acc:HGNC:29108]	protein_coding
ENSG00000091513.16	TF	61.7103	-0.456897	0.548676	-0.832726	0.404999	0.860926	3	133746040	133796641	transferrin [Source:HGNC Symbol;Acc:HGNC:11740]	protein_coding
ENSG00000091527.16	CDV3	8772.13	0.00748853	0.0940372	0.0796337	0.936529	1	3	133573686	133590261	CDV3 homolog [Source:HGNC Symbol;Acc:HGNC:26928]	protein_coding
ENSG00000091536.19	MYO15A	10.813	0.0569069	0.821126	0.0693035	0.944748	NA	17	18108706	18179802	myosin XVA [Source:HGNC Symbol;Acc:HGNC:7594]	protein_coding
ENSG00000091542.9	ALKBH5	1902.65	-0.104259	0.0825105	-1.26359	0.206379	0.702141	17	18183078	18209954	alkB homolog 5, RNA demethylase [Source:HGNC Symbol;Acc:HGNC:25996]	protein_coding
ENSG00000091583.11	APOH	0.519328	0.254456	3.06177	0.0831076	0.933766	NA	17	66212033	66256525	apolipoprotein H [Source:HGNC Symbol;Acc:HGNC:616]	protein_coding
ENSG00000091592.16	NLRP1	533.228	0.263575	0.186996	1.40952	0.158681	0.637577	17	5499427	5619424	NLR family pyrin domain containing 1 [Source:HGNC Symbol;Acc:HGNC:14374]	protein_coding
ENSG00000091622.16	PITPNM3	43.3065	0.356022	0.313952	1.134	0.256795	0.752674	17	6451263	6556555	PITPNM family member 3 [Source:HGNC Symbol;Acc:HGNC:21043]	protein_coding
ENSG00000091640.8	SPAG7	528.285	0.0390221	0.0939063	0.415542	0.677745	0.949219	17	4959226	4967817	sperm associated antigen 7 [Source:HGNC Symbol;Acc:HGNC:11216]	protein_coding
ENSG00000091651.9	ORC6	1122.17	-0.0203723	0.117184	-0.173849	0.861984	0.991491	16	46689643	46698394	origin recognition complex subunit 6 [Source:HGNC Symbol;Acc:HGNC:17151]	protein_coding
ENSG00000091656.19	ZFHX4	13.5229	-0.586092	1.06369	-0.550999	0.581634	NA	8	76681239	76867281	zinc finger homeobox 4 [Source:HGNC Symbol;Acc:HGNC:30939]	protein_coding
ENSG00000091664.9	SLC17A6	0	NA	NA	NA	NA	NA	11	22338381	22379503	solute carrier family 17 member 6 [Source:HGNC Symbol;Acc:HGNC:16703]	protein_coding
ENSG00000091704.10	CPA1	0	NA	NA	NA	NA	NA	7	130380339	130388114	carboxypeptidase A1 [Source:HGNC Symbol;Acc:HGNC:2296]	protein_coding
ENSG00000091732.17	ZC3HC1	427.946	-0.0643357	0.0785493	-0.819048	0.412759	0.863372	7	130018287	130051451	zinc finger C3HC-type containing 1 [Source:HGNC Symbol;Acc:HGNC:29913]	protein_coding
ENSG00000091831.24	ESR1	8.38881	0	2.60162	0	1	NA	6	151656691	152129619	estrogen receptor 1 [Source:HGNC Symbol;Acc:HGNC:3467]	protein_coding
ENSG00000091844.8	RGS17	4.12904	-1.18274	0.903002	-1.30978	0.190269	NA	6	153004459	153131282	regulator of G protein signaling 17 [Source:HGNC Symbol;Acc:HGNC:14088]	protein_coding
ENSG00000091879.14	ANGPT2	2.47196	-0.0251004	1.10944	-0.0226245	0.98195	NA	8	6499632	6563409	angiopoietin 2 [Source:HGNC Symbol;Acc:HGNC:485]	protein_coding
ENSG00000091947.10	TMEM101	293.612	0.288404	0.108796	2.65088	0.00802831	0.161619	17	44011188	44023946	transmembrane protein 101 [Source:HGNC Symbol;Acc:HGNC:28653]	protein_coding
ENSG00000091972.18	CD200	124.791	0.716539	1.6704	0.428962	0.667951	0.946217	3	112332347	112362812	CD200 molecule [Source:HGNC Symbol;Acc:HGNC:7203]	protein_coding
ENSG00000091986.16	CCDC80	11.9012	2.43541	0.733918	3.31837	0.000905451	NA	3	112596797	112649530	coiled-coil domain containing 80 [Source:HGNC Symbol;Acc:HGNC:30649]	protein_coding
ENSG00000092009.10	CMA1	2.44831	0.196864	1.97559	0.0996481	0.920624	NA	14	24505353	24508265	chymase 1 [Source:HGNC Symbol;Acc:HGNC:2097]	protein_coding
ENSG00000092010.15	PSME1	2550.32	0.118946	0.0718736	1.65494	0.0979372	0.542222	14	24136163	24138967	proteasome activator subunit 1 [Source:HGNC Symbol;Acc:HGNC:9568]	protein_coding
ENSG00000092020.11	PPP2R3C	599.946	0.192175	0.15058	1.27623	0.201873	0.696078	14	35085467	35122517	protein phosphatase 2 regulatory subunit B''gamma [Source:HGNC Symbol;Acc:HGNC:17485]	protein_coding
ENSG00000092036.19	HAUS4	565.785	-0.0751247	0.106644	-0.704443	0.481157	0.893029	14	22946228	22957161	HAUS augmin like complex subunit 4 [Source:HGNC Symbol;Acc:HGNC:20163]	protein_coding
ENSG00000092051.17	JPH4	108.19	-0.14021	0.49579	-0.282801	0.777329	0.972396	14	23568035	23578790	junctophilin 4 [Source:HGNC Symbol;Acc:HGNC:20156]	protein_coding
ENSG00000092054.13	MYH7	0.372895	-1.04535	4.39072	-0.238082	0.811818	NA	14	23412740	23435660	myosin heavy chain 7 [Source:HGNC Symbol;Acc:HGNC:7577]	protein_coding
ENSG00000092067.6	CEBPE	0.168584	0.878105	6.00582	0.146209	0.883756	NA	14	23117306	23119255	CCAAT enhancer binding protein epsilon [Source:HGNC Symbol;Acc:HGNC:1836]	protein_coding
ENSG00000092068.20	SLC7A8	3.90001	0	2.04748	0	1	NA	14	23125295	23183674	solute carrier family 7 member 8 [Source:HGNC Symbol;Acc:HGNC:11066]	protein_coding
ENSG00000092094.11	OSGEP	545.101	0.302732	0.113868	2.65863	0.00784595	0.159854	14	20446401	20455089	O-sialoglycoprotein endopeptidase [Source:HGNC Symbol;Acc:HGNC:18028]	protein_coding
ENSG00000092096.18	SLC22A17	0.957126	0	4.22461	0	1	NA	14	23346306	23352912	solute carrier family 22 member 17 [Source:HGNC Symbol;Acc:HGNC:23095]	protein_coding
ENSG00000092098.17	RNF31	509.251	-0.0146697	0.244995	-0.0598776	0.952253	1	14	24146683	24160660	ring finger protein 31 [Source:HGNC Symbol;Acc:HGNC:16031]	protein_coding
ENSG00000092108.22	SCFD1	1210.64	0.00140999	0.107102	0.0131649	0.989496	1	14	30622291	30737694	sec1 family domain containing 1 [Source:HGNC Symbol;Acc:HGNC:20726]	protein_coding
ENSG00000092140.16	G2E3	498.97	-0.27889	0.237006	-1.17673	0.239305	0.738915	14	30559158	30620064	G2/M-phase specific E3 ubiquitin protein ligase [Source:HGNC Symbol;Acc:HGNC:20338]	protein_coding
ENSG00000092148.13	HECTD1	4503.91	0.240169	0.131572	1.82538	0.0679435	0.460502	14	31100112	31207804	HECT domain E3 ubiquitin protein ligase 1 [Source:HGNC Symbol;Acc:HGNC:20157]	protein_coding
ENSG00000092199.18	HNRNPC	15694.2	-0.0304157	0.053995	-0.563305	0.573227	0.919987	14	21209136	21269494	heterogeneous nuclear ribonucleoprotein C [Source:HGNC Symbol;Acc:HGNC:5035]	protein_coding
ENSG00000092200.13	RPGRIP1	6.11963	-0.983837	1.12535	-0.874252	0.381981	NA	14	21280083	21351301	RPGR interacting protein 1 [Source:HGNC Symbol;Acc:HGNC:13436]	protein_coding
ENSG00000092201.10	SUPT16H	8515.18	0.0353422	0.0547945	0.644996	0.51893	0.906583	14	21351476	21384019	SPT16 homolog, facilitates chromatin remodeling subunit [Source:HGNC Symbol;Acc:HGNC:11465]	protein_coding
ENSG00000092203.15	TOX4	1144.25	-0.00827162	0.0799716	-0.103432	0.91762	0.999765	14	21476597	21499175	TOX high mobility group box family member 4 [Source:HGNC Symbol;Acc:HGNC:20161]	protein_coding
ENSG00000092208.18	GEMIN2	327.161	0.0646216	0.14924	0.433005	0.665011	0.945748	14	39114223	39136973	gem nuclear organelle associated protein 2 [Source:HGNC Symbol;Acc:HGNC:10884]	protein_coding
ENSG00000092295.12	TGM1	23.8258	-0.0857112	0.500326	-0.171311	0.86398	0.991815	14	24249114	24264432	transglutaminase 1 [Source:HGNC Symbol;Acc:HGNC:11777]	protein_coding
ENSG00000092330.18	TINF2	554.936	-0.20335	0.0791592	-2.56887	0.0102031	0.183277	14	24239643	24242674	TERF1 interacting nuclear factor 2 [Source:HGNC Symbol;Acc:HGNC:11824]	protein_coding
ENSG00000092345.14	DAZL	1.25603	-0.0835708	2.20858	-0.0378392	0.969816	NA	3	16586792	16670306	deleted in azoospermia like [Source:HGNC Symbol;Acc:HGNC:2685]	protein_coding
ENSG00000092377.15	TBL1Y	1.50773	-0.321114	1.50595	-0.213231	0.831147	NA	Y	6910686	7101970	transducin beta like 1 Y-linked [Source:HGNC Symbol;Acc:HGNC:18502]	protein_coding
ENSG00000092421.17	SEMA6A	44.0485	0	3.49546	0	1	1	5	116443555	116574823	semaphorin 6A [Source:HGNC Symbol;Acc:HGNC:10738]	protein_coding
ENSG00000092439.16	TRPM7	1947.21	0.0474278	0.0938396	0.505414	0.613268	0.931714	15	50552473	50686797	transient receptor potential cation channel subfamily M member 7 [Source:HGNC Symbol;Acc:HGNC:17994]	protein_coding
ENSG00000092445.12	TYRO3	16.8136	-0.371049	0.637603	-0.581944	0.560605	NA	15	41557675	41583589	TYRO3 protein tyrosine kinase [Source:HGNC Symbol;Acc:HGNC:12446]	protein_coding
ENSG00000092470.12	WDR76	1545.72	-0.0180287	0.0992747	-0.181605	0.855893	0.989084	15	43826980	43868412	WD repeat domain 76 [Source:HGNC Symbol;Acc:HGNC:25773]	protein_coding
ENSG00000092529.25	CAPN3	37.3898	-0.0396644	0.355333	-0.111626	0.91112	0.998827	15	42359498	42412949	calpain 3 [Source:HGNC Symbol;Acc:HGNC:1480]	protein_coding
ENSG00000092531.10	SNAP23	1113	-0.108802	0.114451	-0.950643	0.341786	0.823767	15	42491233	42545356	synaptosome associated protein 23 [Source:HGNC Symbol;Acc:HGNC:11131]	protein_coding
ENSG00000092607.15	TBX15	2.45316	-0.517513	0.888199	-0.582654	0.560126	NA	1	118883046	118989556	T-box transcription factor 15 [Source:HGNC Symbol;Acc:HGNC:11594]	protein_coding
ENSG00000092621.13	PHGDH	439.645	-0.390864	0.132189	-2.95685	0.00310804	0.0920687	1	119648411	119744218	phosphoglycerate dehydrogenase [Source:HGNC Symbol;Acc:HGNC:8923]	protein_coding
ENSG00000092758.18	COL9A3	94.2556	-0.057052	0.282028	-0.202292	0.839688	0.986263	20	62816244	62841159	collagen type IX alpha 3 chain [Source:HGNC Symbol;Acc:HGNC:2219]	protein_coding
ENSG00000092820.18	EZR	13074.8	-0.0362865	0.0643518	-0.563876	0.572838	0.919987	6	158765741	158819368	ezrin [Source:HGNC Symbol;Acc:HGNC:12691]	protein_coding
ENSG00000092841.19	MYL6	3589.26	0.00977877	0.0708449	0.138031	0.890216	0.996188	12	56158346	56163496	myosin light chain 6 [Source:HGNC Symbol;Acc:HGNC:7587]	protein_coding
ENSG00000092847.13	AGO1	1080.48	0.187139	0.136798	1.368	0.171312	0.657037	1	35869808	35930532	argonaute RISC component 1 [Source:HGNC Symbol;Acc:HGNC:3262]	protein_coding
ENSG00000092850.12	TEKT2	2.08263	-1.08127	0.974227	-1.10987	0.267054	NA	1	36084094	36088275	tektin 2 [Source:HGNC Symbol;Acc:HGNC:11725]	protein_coding
ENSG00000092853.14	CLSPN	2126.89	0.0575096	0.10684	0.538275	0.590387	0.926614	1	35720218	35769978	claspin [Source:HGNC Symbol;Acc:HGNC:19715]	protein_coding
ENSG00000092871.17	RFFL	506.428	-0.332306	0.257784	-1.28909	0.197368	0.691224	17	35005990	35089319	ring finger and FYVE like domain containing E3 ubiquitin protein ligase [Source:HGNC Symbol;Acc:HGNC:24821]	protein_coding
ENSG00000092929.12	UNC13D	220.482	-1.22047	0.449744	-2.71369	0.00665375	0.143347	17	75827225	75844552	unc-13 homolog D [Source:HGNC Symbol;Acc:HGNC:23147]	protein_coding
ENSG00000092931.11	MFSD11	379.922	0.0344924	0.115827	0.297793	0.765861	0.970838	17	76735865	76781449	major facilitator superfamily domain containing 11 [Source:HGNC Symbol;Acc:HGNC:25458]	protein_coding
ENSG00000092964.18	DPYSL2	749.788	-0.167439	0.104667	-1.59972	0.10966	0.559821	8	26514031	26658178	dihydropyrimidinase like 2 [Source:HGNC Symbol;Acc:HGNC:3014]	protein_coding
ENSG00000092969.12	TGFB2	2.11631	0.660711	1.38289	0.477775	0.63281	NA	1	218345336	218444619	transforming growth factor beta 2 [Source:HGNC Symbol;Acc:HGNC:11768]	protein_coding
ENSG00000092978.11	GPATCH2	175.386	0.110222	0.145433	0.75789	0.448517	0.880094	1	217426992	217631090	G-patch domain containing 2 [Source:HGNC Symbol;Acc:HGNC:25499]	protein_coding
ENSG00000093000.19	NUP50	2764.43	-0.113947	0.0977547	-1.16564	0.243758	0.742372	22	45163925	45188017	nucleoporin 50 [Source:HGNC Symbol;Acc:HGNC:8065]	protein_coding
ENSG00000093009.11	CDC45	666.89	0.190004	0.0988461	1.92222	0.0545785	0.420803	22	19479457	19520612	cell division cycle 45 [Source:HGNC Symbol;Acc:HGNC:1739]	protein_coding
ENSG00000093010.15	COMT	650.122	-0.168397	0.168591	-0.998849	0.317868	0.807552	22	19941371	19969975	catechol-O-methyltransferase [Source:HGNC Symbol;Acc:HGNC:2228]	protein_coding
ENSG00000093072.18	ADA2	303.035	0.185333	0.310392	0.597092	0.550446	0.91296	22	17178790	17258235	adenosine deaminase 2 [Source:HGNC Symbol;Acc:HGNC:1839]	protein_coding
ENSG00000093100.13	AC016026.1	9.97053	0	5.37795	0	1	NA	22	17787652	17811497	novel transcript	lncRNA
ENSG00000093134.15	VNN3	3.07445	1.57237	1.36707	1.15018	0.250071	NA	6	132722787	132736935	vanin 3 [Source:HGNC Symbol;Acc:HGNC:16431]	protein_coding
ENSG00000093144.19	ECHDC1	1220.07	0.253231	0.229591	1.10296	0.270043	0.765206	6	127288712	127343609	ethylmalonyl-CoA decarboxylase 1 [Source:HGNC Symbol;Acc:HGNC:21489]	protein_coding
ENSG00000093167.18	LRRFIP2	667.229	0.0122892	0.190894	0.0643771	0.94867	1	3	37052626	37183689	LRR binding FLII interacting protein 2 [Source:HGNC Symbol;Acc:HGNC:6703]	protein_coding
[truncated: 58,233 more rows]

## Sheet: RNAseq_MUTUI_EBV
EBV gene	baseMean	log2FoldChange	lfcSE	stat	pvalue	padj
BDLF4_1	0	NA	NA	NA	NA	NA
BFRF2_1	0	NA	NA	NA	NA	NA
BHRF1_intron_acceptor_used_from_latent_transcripts_1	0	NA	NA	NA	NA	NA
DRleft_similar_to_142819..143875_1	0	NA	NA	NA	NA	NA
Dyad_Symmetry_EBNA1_Binding_site_II_1	0	NA	NA	NA	NA	NA
EBNA_1_Binding_site_III_1	0	NA	NA	NA	NA	NA
ebv-miR-BART1-3p_1	0	NA	NA	NA	NA	NA
ebv-miR-BART1-5p_1	0	NA	NA	NA	NA	NA
ebv-miR-BART10*_1	0	NA	NA	NA	NA	NA
ebv-miR-BART10_1	0	NA	NA	NA	NA	NA
ebv-miR-BART11-3p_1	0	NA	NA	NA	NA	NA
ebv-miR-BART11-5p_1	0	NA	NA	NA	NA	NA
ebv-miR-BART12_1	0	NA	NA	NA	NA	NA
ebv-miR-BART13*_1	0	NA	NA	NA	NA	NA
ebv-miR-BART13_1	0	NA	NA	NA	NA	NA
ebv-miR-BART14*_1	0	NA	NA	NA	NA	NA
ebv-miR-BART14_1	0	NA	NA	NA	NA	NA
ebv-miR-BART15_1	0	NA	NA	NA	NA	NA
ebv-miR-BART16_1	0	NA	NA	NA	NA	NA
ebv-miR-BART17-3p_1	0	NA	NA	NA	NA	NA
ebv-miR-BART17-5p_1	0	NA	NA	NA	NA	NA
ebv-miR-BART18-3p_1	0	NA	NA	NA	NA	NA
ebv-miR-BART19-3p_1	0	NA	NA	NA	NA	NA
ebv-miR-BART19-5p_1	0	NA	NA	NA	NA	NA
ebv-miR-BART2-3p_1	0	NA	NA	NA	NA	NA
ebv-miR-BART2-5p_1	0	NA	NA	NA	NA	NA
ebv-miR-BART20-3p_1	0	NA	NA	NA	NA	NA
ebv-miR-BART20-5p_1	0	NA	NA	NA	NA	NA
ebv-miR-BART21-3p_1	0	NA	NA	NA	NA	NA
ebv-miR-BART21-5p_1	0	NA	NA	NA	NA	NA
ebv-miR-BART22_1	0	NA	NA	NA	NA	NA
ebv-miR-BART3*_1	0	NA	NA	NA	NA	NA
ebv-miR-BART3_1	0	NA	NA	NA	NA	NA
ebv-miR-BART4*_1	0	NA	NA	NA	NA	NA
ebv-miR-BART4_1	0	NA	NA	NA	NA	NA
ebv-miR-BART5*_1	0	NA	NA	NA	NA	NA
ebv-miR-BART5_1	0	NA	NA	NA	NA	NA
ebv-miR-BART6-3p_1	0	NA	NA	NA	NA	NA
ebv-miR-BART6-5p_1	0	NA	NA	NA	NA	NA
ebv-miR-BART7*_1	0	NA	NA	NA	NA	NA
ebv-miR-BART7_1	0	NA	NA	NA	NA	NA
ebv-miR-BART8*_1	0	NA	NA	NA	NA	NA
ebv-miR-BART8_1	0	NA	NA	NA	NA	NA
ebv-miR-BART9*_1	0	NA	NA	NA	NA	NA
ebv-miR-BART9_1	0	NA	NA	NA	NA	NA
ebv-miR-BHRF1-1_1	0	NA	NA	NA	NA	NA
ebv-miR-BHRF1-2*_1	0	NA	NA	NA	NA	NA
ebv-miR-BHRF1-2_1	0	NA	NA	NA	NA	NA
ebv-miR-BHRF1-3_1	0	NA	NA	NA	NA	NA
FR_Repeats_EBNA1_Binding_sites_I_1	0	NA	NA	NA	NA	NA
Repeat_family-IR3_1	0	NA	NA	NA	NA	NA
Repeat_family_type_A_1	0	NA	NA	NA	NA	NA
Repeat_family_type_B_1	0	NA	NA	NA	NA	NA
Repeat_family_type_C_1	0	NA	NA	NA	NA	NA
Repeat_unit_range-36294..36302_1	0	NA	NA	NA	NA	NA
Repeat_unit_range-37138..37143_1	0	NA	NA	NA	NA	NA
Repeat_unit_range-58001..58015_1	0	NA	NA	NA	NA	NA
Repeat_unit_range-84902..84961_1	0	NA	NA	NA	NA	NA
BGLF5_1	46.3979	2.55216	2.63002	0.970396	0.331849	NA
BBRF2_1	17.7044	2.30958	1.18554	1.94813	0.0513999	NA
BFRF3_1	47.0211	1.6312	1.6595	0.982947	0.325633	NA
BBLF1_1	28.3865	1.37808	2.02458	0.680673	0.496079	NA
EBER2_1	4.50952	1.36238	1.36336	0.999278	0.31766	NA
BDLF3_1	52.2862	1.31572	1.76747	0.74441	0.456628	NA
BLRF2_1	65.8575	1.1597	0.504012	2.30093	0.0213957	NA
BMRF2_1	265.322	1.08428	0.307673	3.52414	0.000424856	0.00350506
BKRF4_1	36.2145	1.04047	1.91072	0.544545	0.586066	NA
TR_repeat-unit_range_169138..169671_1	14.5205	0.955745	0.679314	1.40693	0.159449	NA
Cp-EBNA2_1	2161.99	0.571826	0.32367	1.7667	0.0772788	0.159387
BILF2_1	188.237	0.482874	0.221588	2.17915	0.0293205	0.10185
BLLF1-splice_variant_1	550.15	0.454447	0.203891	2.22887	0.0258223	0.100251
BDLF1_1	1023.5	0.450547	0.182898	2.46337	0.0137636	0.0698768
LF3_1	4802	0.407689	0.338285	1.20516	0.22814	0.386083
BGLF2_1	294.13	0.386738	0.176884	2.18639	0.0287868	0.10185
BNRF1_1	757.073	0.373623	0.148312	2.51917	0.011763	0.0646968
LMP-2A_1	940.428	0.367314	0.162387	2.26197	0.0236996	0.0977607
LMP-1_1	1050.3	0.342106	0.0897368	3.81232	0.000137666	0.00173887
IR1_W_repeats_1	878.677	0.334169	0.34984	0.955205	0.339474	0.509211
BTRF1_1	20.7676	0.329758	1.37937	0.239065	0.811055	NA
RPMS1_1	1782.98	0.323474	0.175712	1.84093	0.0656319	0.154704
BcLF1_1	1315.25	0.314047	0.159233	1.97225	0.0485816	0.123323
IR2/NotI_repeats_1	101.295	0.30562	0.674461	0.453131	0.650454	0.789686
BdRF1_1	499.707	0.279154	0.152953	1.8251	0.0679856	0.154726
Cp-EBNA3B_1	617.843	0.265214	0.14099	1.88109	0.0599594	0.146567
LF2_1	92.9086	0.262935	0.155212	1.69404	0.0902579	NA
BILF1_1	83.391	0.237813	1.42203	0.167235	0.867185	NA
BXRF1_1	142.953	0.233063	0.174335	1.33687	0.181266	0.31483
BKRF2_1	716.069	0.231035	0.0984489	2.34676	0.0189377	0.0892776
BXLF2_1	220.865	0.211578	0.272718	0.775814	0.437859	0.589769
BLLF1_1	530.536	0.199749	0.219267	0.910987	0.362302	0.519825
BVRF2_1	314.012	0.165893	0.119067	1.39327	0.163538	0.291717
BZLF1_1	101.045	0.163987	0.370527	0.442577	0.658072	0.789686
Cp-EBNA3A_1	446.321	0.154892	0.104284	1.48529	0.137468	0.252024
BDLF2_1	278.992	0.150151	0.604508	0.248386	0.803836	0.883441
BHLF1_1	11687.1	0.147847	0.0709971	2.08244	0.0373027	0.107043
BLLF3_1	232.816	0.147486	0.126174	1.1689	0.242442	0.400029
BWRF1_1	221.744	0.141238	0.657435	0.214831	0.829899	0.883441
BALF4_1	586.119	0.140645	0.176001	0.799115	0.424224	0.589769
OriP_1	9.33674	0.117953	0.517165	0.228075	0.819588	NA
BALF3_1	328.64	0.114116	0.299992	0.380398	0.70365	0.829302
Repeat_unit_range-77683..77713_1	3.23885	0.106012	1.23507	0.0858351	0.931597	NA
BRRF1_1	207.976	0.0596784	0.10883	0.548365	0.583442	0.72655
Repeat_region_1	4.41046	0.0582162	0.682993	0.0852368	0.932073	NA
Qp-EBNA1_1	197.075	0.0553458	0.178172	0.31063	0.756082	0.875463
BFLF2_1	387.527	0.0266679	0.0989408	0.269534	0.787519	0.880953
BRRF2_1	210.463	0.017018	0.119609	0.142281	0.886858	0.929089
BBRF3_1	322.438	0.00751823	0.0990872	0.0758749	0.939519	0.953973
BFRF1_1	46.4328	0	6.00582	0	1	NA
BGLF1_1	5.39542	0	6.00582	0	NA	NA
BPLF1_1	38.6306	0	6.00582	0	1	NA
BVRF1_1	6.19432	0	6.00582	0	1	NA
DRright_similar_to_40265..41308_1	24.1671	0	3.65369	0	1	NA
EBNA-LP_1	0.285446	0	6.00582	0	1	NA
Repeat_family_type_D_1	0.732327	0	5.51012	0	1	NA
Repeat_unit_range-87442..87456_1	0.0530235	0	6.00582	0	1	NA
Repeat_unit_range-87880..87918_1	0.0824791	0	6.00582	0	1	NA
Repeat_unit_range_167452..167484_1	5.13725	0	3.88305	0	1	NA
BORF2_1	1217.3	-0.00257086	0.0972555	-0.026434	0.978911	0.978911
BFRF1A_1	2705.66	-0.00421219	0.0487378	-0.0864255	0.931128	0.953973
Repeat_unit_range-69852..69922_1	1.42029	-0.0248881	1.36361	-0.0182517	0.985438	NA
BGRF1/BDRF1_1	131.46	-0.0285361	0.13167	-0.216724	0.828423	0.883441
BRLF1_1	512.839	-0.0617405	0.0789432	-0.782087	0.434164	0.589769
BALF2_1	2993.47	-0.0672415	0.060856	-1.10493	0.269191	0.433332
BORF1_1	1562.58	-0.0714187	0.12523	-0.570298	0.568476	0.721527
BBRF1_1	191.844	-0.0734651	0.118558	-0.619657	0.535484	0.692979
BLRF1_1	307.164	-0.119947	0.130459	-0.91942	0.357876	0.519825
BZLF2_1	89.2024	-0.12151	0.209382	-0.580328	0.561693	NA
LF1_1	150.054	-0.136067	0.47573	-0.286017	0.774865	0.880953
BKRF3_1	755.85	-0.14368	0.149993	-0.957915	0.338106	0.509211
BcRF1_1	115.646	-0.144199	0.228994	-0.629708	0.528886	0.692979
BaRF1_1	1002.58	-0.144216	0.0807019	-1.78702	0.0739342	0.159387
BHRF1_1	1344.02	-0.153373	0.0887672	-1.72782	0.0840212	0.168042
OriLyt_1	37.4943	-0.169576	0.676306	-0.250738	0.802016	NA
Repeat_unit_range-57298..57348_1	37.4805	-0.173313	0.794685	-0.21809	0.827359	NA
BSRF1_1	90.8253	-0.175728	0.169894	-1.03434	0.300978	NA
BOLF1_1	1076.17	-0.200986	0.18547	-1.08366	0.278516	0.437668
oriLyt_1	18.3732	-0.216106	0.982261	-0.220009	0.825864	NA
BGLF3_1	255.174	-0.21785	0.128564	-1.69448	0.0901737	0.175043
BSLF2/BMLF1_1	829.161	-0.224983	0.106254	-2.11741	0.0342247	0.107043
BCRF1/IL10_1	15.45	-0.244017	0.487072	-0.500987	0.61638	NA
BSLF1_1	574.272	-0.244866	0.119633	-2.04681	0.0406772	0.111862
BALF5_1	1388.25	-0.249795	0.124861	-2.00058	0.0454379	0.119956
BDLF3.5_1	554.998	-0.250953	0.110656	-2.26788	0.0233366	0.0977607
BBLF2/BBLF3_1	1023.25	-0.266495	0.0705382	-3.77802	0.000158079	0.00173887
BXLF1_1	842.205	-0.314095	0.0804003	-3.90664	9.35885e-05	0.00173887
BNLF2a_1	281.842	-0.319969	0.195683	-1.63514	0.102019	0.192379
BGLF3.5_1	788.675	-0.348459	0.195783	-1.77982	0.0751056	0.159387
BMRF1_1	2259.46	-0.362139	0.0999369	-3.62368	0.000290445	0.00273848
BALF1_1	79.1667	-0.367292	0.21995	-1.66989	0.094941	NA
BVLF1_1	41.1408	-0.369769	0.24155	-1.53082	0.125815	NA
BBLF4_1	214.763	-0.439866	0.107931	-4.07543	4.5929e-05	0.00151566
BARF1_1	43.2774	-0.518304	0.278185	-1.86316	0.0624394	NA
BFLF1_1	394.817	-0.529311	0.138309	-3.82703	0.000129699	0.00173887
BLLF2_1	68.3699	-0.673923	0.439652	-1.53286	0.125311	NA
EBER1_1	0.898812	-0.681264	1.61847	-0.42093	0.673806	NA
A73_1	410.126	-0.770434	0.250463	-3.07604	0.00209769	0.0138447
Repeat_IR4_PstI_1	413.915	-1.64253	0.763498	-2.15133	0.0314504	0.103786
Repeat_unit_range-71173..71181_1	1.77983	-3.33365	4.69544	-0.709977	0.477718	NA
Cp-EBNA1_1	188.003	-3.40135	1.33045	-2.55654	0.0105718	0.0634308
Cp-EBNA3C_1	269.27	-4.21033	2.01261	-2.09197	0.0364412	0.107043
BARF0_1	380.178	-4.47582	1.29078	-3.46754	0.000525252	0.00385184
BNLF2b_1	5.01494	-5.44719	5.89683	-0.923749	0.355617	NA
LMP-2B_1	30.4821	-6.43838	5.89306	-1.09254	0.274598	NA
BGLF4_1	122.755	-23.3374	1.96512	-11.8758	1.58144e-32	1.04375e-30

## Sheet: RNAseq_GM12878_human
	external_gene_name	baseMean	log2FoldChange	lfcSE	stat	pvalue	padj	chromosome_name	start_position	end_position	description	gene_biotype
ENSG00000000003.15	TSPAN6	3.18568	-1.65746	1.35953	-1.21914	0.222789	NA	X	100627108	100639991	tetraspanin 6 [Source:HGNC Symbol;Acc:HGNC:11858]	protein_coding
ENSG00000000005.6	TNMD	0.114963	0	6.00631	0	1	NA	X	100584936	100599885	tenomodulin [Source:HGNC Symbol;Acc:HGNC:17757]	protein_coding
ENSG00000000419.13	DPM1	1446.2	0.0258754	0.0642535	0.402709	0.687163	0.903983	20	50934867	50958555	dolichyl-phosphate mannosyltransferase subunit 1, catalytic [Source:HGNC Symbol;Acc:HGNC:3005]	protein_coding
ENSG00000000457.14	SCYL3	180.92	-0.134636	0.110601	-1.21731	0.223485	0.582441	1	169849631	169894267	SCY1 like pseudokinase 3 [Source:HGNC Symbol;Acc:HGNC:19285]	protein_coding
ENSG00000000460.17	C1orf112	425.542	-0.099796	0.0932353	-1.07037	0.284454	0.647299	1	169662007	169854080	chromosome 1 open reading frame 112 [Source:HGNC Symbol;Acc:HGNC:25565]	protein_coding
ENSG00000000938.13	FGR	656.2	-0.636099	0.0787466	-8.0778	6.59474e-16	1.51705e-13	1	27612064	27635185	FGR proto-oncogene, Src family tyrosine kinase [Source:HGNC Symbol;Acc:HGNC:3697]	protein_coding
ENSG00000000971.16	CFH	0.130011	0	6.00631	0	1	NA	1	196652043	196747504	complement factor H [Source:HGNC Symbol;Acc:HGNC:4883]	protein_coding
ENSG00000001036.14	FUCA2	83.496	-0.0841155	1.33232	-0.0631346	0.949659	0.993298	6	143494812	143511720	alpha-L-fucosidase 2 [Source:HGNC Symbol;Acc:HGNC:4008]	protein_coding
ENSG00000001084.13	GCLC	741.945	0.422998	0.141213	2.99546	0.00274029	0.0327185	6	53497341	53616970	glutamate-cysteine ligase catalytic subunit [Source:HGNC Symbol;Acc:HGNC:4311]	protein_coding
ENSG00000001167.14	NFYA	1091.51	-0.175229	0.0650506	-2.69373	0.00706573	0.066542	6	41072945	41099976	nuclear transcription factor Y subunit alpha [Source:HGNC Symbol;Acc:HGNC:7804]	protein_coding
ENSG00000001460.18	STPG1	92.7686	-0.0363593	0.241095	-0.150809	0.880126	0.975449	1	24356999	24416934	sperm tail PG-rich repeat containing 1 [Source:HGNC Symbol;Acc:HGNC:28070]	protein_coding
ENSG00000001461.17	NIPAL3	382.777	0.159984	0.136679	1.17051	0.241798	0.604074	1	24415802	24472976	NIPA like domain containing 3 [Source:HGNC Symbol;Acc:HGNC:25233]	protein_coding
ENSG00000001497.18	LAS1L	1422.45	-0.227064	0.0930459	-2.44034	0.0146733	0.109687	X	65438549	65534810	LAS1 like ribosome biogenesis factor [Source:HGNC Symbol;Acc:HGNC:25726]	protein_coding
ENSG00000001561.7	ENPP4	535.874	0.168868	0.0831783	2.0302	0.0423364	0.222407	6	46129989	46146688	ectonucleotide pyrophosphatase/phosphodiesterase 4 [Source:HGNC Symbol;Acc:HGNC:3359]	protein_coding
ENSG00000001617.12	SEMA3F	48.252	1.37931	0.442586	3.11648	0.00183025	0.0240314	3	50155045	50189075	semaphorin 3F [Source:HGNC Symbol;Acc:HGNC:10728]	protein_coding
ENSG00000001626.16	CFTR	8.39584	-1.05602	2.49991	-0.422422	0.672717	0.898862	7	117287120	117715971	CF transmembrane conductance regulator [Source:HGNC Symbol;Acc:HGNC:1884]	protein_coding
ENSG00000001629.10	ANKIB1	976.012	0.193187	0.187833	1.02851	0.303711	0.662444	7	92245974	92401383	ankyrin repeat and IBR domain containing 1 [Source:HGNC Symbol;Acc:HGNC:22215]	protein_coding
ENSG00000001630.17	CYP51A1	2167.92	0.00114258	0.0885118	0.0129088	0.989701	1	7	92112153	92134803	cytochrome P450 family 51 subfamily A member 1 [Source:HGNC Symbol;Acc:HGNC:2649]	protein_coding
ENSG00000001631.16	KRIT1	534.918	-0.0213166	0.272148	-0.0783274	0.937568	0.98987	7	92198969	92246166	KRIT1 ankyrin repeat containing [Source:HGNC Symbol;Acc:HGNC:1573]	protein_coding
ENSG00000002016.18	RAD52	136.927	-0.677246	0.3626	-1.86775	0.0617971	0.279982	12	911736	990053	RAD52 homolog, DNA repair protein [Source:HGNC Symbol;Acc:HGNC:9824]	protein_coding
ENSG00000002079.14	MYH16	6.09189	-0.767725	1.68949	-0.454413	0.649532	0.888415	7	99238829	99311130	myosin heavy chain 16 pseudogene [Source:HGNC Symbol;Acc:HGNC:31038]	transcribed_unitary_pseudogene
ENSG00000002330.14	BAD	293.026	0.136708	0.196323	0.696339	0.486217	0.803746	11	64269830	64284704	BCL2 associated agonist of cell death [Source:HGNC Symbol;Acc:HGNC:936]	protein_coding
ENSG00000002549.13	LAP3	1949.75	0.465717	0.0732488	6.35802	2.04377e-10	2.01492e-08	4	17577198	17607972	leucine aminopeptidase 3 [Source:HGNC Symbol;Acc:HGNC:18449]	protein_coding
ENSG00000002586.20	CD99	391.666	0.0734189	0.102875	0.713672	0.47543	0.796349	X	2691187	2741309	CD99 molecule (Xg blood group) [Source:HGNC Symbol;Acc:HGNC:7082]	protein_coding
ENSG00000002587.10	HS3ST1	3.58265	0.276092	1.27421	0.216678	0.82846	NA	4	11393150	11429564	heparan sulfate-glucosamine 3-sulfotransferase 1 [Source:HGNC Symbol;Acc:HGNC:5194]	protein_coding
ENSG00000002726.21	AOC1	1.124	-0.983464	1.5911	-0.618105	0.536506	NA	7	150824627	150861504	amine oxidase copper containing 1 [Source:HGNC Symbol;Acc:HGNC:80]	protein_coding
ENSG00000002745.13	WNT16	0	NA	NA	NA	NA	NA	7	121325367	121341104	Wnt family member 16 [Source:HGNC Symbol;Acc:HGNC:16267]	protein_coding
ENSG00000002746.15	HECW1	6.89659	0.649934	1.71053	0.37996	0.703975	0.910425	7	43112629	43566001	HECT, C2 and WW domain containing E3 ubiquitin protein ligase 1 [Source:HGNC Symbol;Acc:HGNC:22195]	protein_coding
ENSG00000002822.16	MAD1L1	718.65	-0.200181	0.188233	-1.06347	0.287569	0.64989	7	1815793	2233243	mitotic arrest deficient 1 like 1 [Source:HGNC Symbol;Acc:HGNC:6762]	protein_coding
ENSG00000002834.18	LASP1	5333.52	-0.249029	0.0630684	-3.94855	7.86258e-05	0.00194067	17	38869859	38921770	LIM and SH3 protein 1 [Source:HGNC Symbol;Acc:HGNC:6513]	protein_coding
ENSG00000002919.15	SNX11	734.644	0.26354	0.0908445	2.901	0.0037197	0.0413239	17	48103357	48123601	sorting nexin 11 [Source:HGNC Symbol;Acc:HGNC:14975]	protein_coding
ENSG00000002933.9	TMEM176A	0.0392046	-0.811544	6.00631	-0.135115	0.892521	NA	7	150800403	150805118	transmembrane protein 176A [Source:HGNC Symbol;Acc:HGNC:24930]	protein_coding
ENSG00000003056.8	M6PR	2647.41	0.161811	0.10761	1.50368	0.132664	0.441862	12	8940361	8949761	mannose-6-phosphate receptor, cation dependent [Source:HGNC Symbol;Acc:HGNC:6752]	protein_coding
ENSG00000003096.14	KLHL13	54.3018	0.49213	0.542259	0.907557	0.364112	0.717052	X	117897813	118117340	kelch like family member 13 [Source:HGNC Symbol;Acc:HGNC:22931]	protein_coding
ENSG00000003137.9	CYP26B1	0.807651	2.62366	3.13323	0.837366	0.402387	NA	2	72129238	72147862	cytochrome P450 family 26 subfamily B member 1 [Source:HGNC Symbol;Acc:HGNC:20581]	protein_coding
ENSG00000003147.19	ICA1	98.2937	2.5312	0.456654	5.54292	2.97467e-08	1.86625e-06	7	8113184	8262687	islet cell autoantigen 1 [Source:HGNC Symbol;Acc:HGNC:5343]	protein_coding
ENSG00000003249.15	DBNDD1	10.5929	-0.0910921	0.593442	-0.153498	0.878006	0.975159	16	90004871	90019890	dysbindin domain containing 1 [Source:HGNC Symbol;Acc:HGNC:28455]	protein_coding
ENSG00000003393.16	ALS2	327.363	-0.350151	0.20802	-1.68325	0.0923259	0.358277	2	201700267	201782112	alsin Rho guanine nucleotide exchange factor ALS2 [Source:HGNC Symbol;Acc:HGNC:443]	protein_coding
ENSG00000003400.15	CASP10	81.2922	-0.192	0.523324	-0.366886	0.713704	0.913297	2	201182898	201229406	caspase 10 [Source:HGNC Symbol;Acc:HGNC:1500]	protein_coding
ENSG00000003402.20	CFLAR	1614.38	0.431929	0.18651	2.31584	0.0205668	0.136582	2	201116154	201176687	CASP8 and FADD like apoptosis regulator [Source:HGNC Symbol;Acc:HGNC:1876]	protein_coding
ENSG00000003436.16	TFPI	53.6894	0.414935	0.397567	1.04368	0.296631	0.656884	2	187464230	187565760	tissue factor pathway inhibitor [Source:HGNC Symbol;Acc:HGNC:11760]	protein_coding
ENSG00000003509.16	NDUFAF7	384.431	0.132242	0.130341	1.01459	0.310302	0.669791	2	37231631	37253403	NADH:ubiquinone oxidoreductase complex assembly factor 7 [Source:HGNC Symbol;Acc:HGNC:28816]	protein_coding
ENSG00000003756.17	RBM5	2171.65	-0.0630434	0.0955077	-0.660087	0.509198	0.815937	3	50088919	50119021	RNA binding motif protein 5 [Source:HGNC Symbol;Acc:HGNC:9902]	protein_coding
ENSG00000003987.14	MTMR7	0.292643	-1.81524	5.9713	-0.303995	0.761132	NA	8	17296794	17413528	myotubularin related protein 7 [Source:HGNC Symbol;Acc:HGNC:7454]	protein_coding
ENSG00000003989.18	SLC7A2	5.3485	2.35941	0.961972	2.45268	0.0141798	0.106878	8	17497088	17570573	solute carrier family 7 member 2 [Source:HGNC Symbol;Acc:HGNC:11060]	protein_coding
ENSG00000004059.11	ARF5	896.809	-0.0217134	0.0850322	-0.255355	0.798449	0.949441	7	127588386	127591700	ADP ribosylation factor 5 [Source:HGNC Symbol;Acc:HGNC:658]	protein_coding
ENSG00000004139.14	SARM1	129.695	0.102924	0.169739	0.606366	0.544272	0.833258	17	28364356	28404049	sterile alpha and TIR motif containing 1 [Source:HGNC Symbol;Acc:HGNC:17074]	protein_coding
ENSG00000004142.12	POLDIP2	2417.12	-0.0086983	0.0744474	-0.116838	0.906988	0.982397	17	28346633	28357527	DNA polymerase delta interacting protein 2 [Source:HGNC Symbol;Acc:HGNC:23781]	protein_coding
ENSG00000004399.13	PLXND1	87.3758	-1.15662	0.79051	-1.46313	0.143432	0.463069	3	129555214	129606676	plexin D1 [Source:HGNC Symbol;Acc:HGNC:9107]	protein_coding
ENSG00000004455.17	AK2	8061.07	-0.0254657	0.0655334	-0.388591	0.697579	0.907368	1	33007940	33080996	adenylate kinase 2 [Source:HGNC Symbol;Acc:HGNC:362]	protein_coding
ENSG00000004468.13	CD38	4009.39	1.21333	0.447352	2.71225	0.00668286	0.0638777	4	15778275	15853232	CD38 molecule [Source:HGNC Symbol;Acc:HGNC:1667]	protein_coding
ENSG00000004478.8	FKBP4	4248.04	0.025716	0.0879836	0.292282	0.770071	0.93689	12	2794970	2805423	FKBP prolyl isomerase 4 [Source:HGNC Symbol;Acc:HGNC:3720]	protein_coding
ENSG00000004487.17	KDM1A	2039.42	0.0128607	0.0493525	0.260589	0.79441	0.947525	1	23019443	23083689	lysine demethylase 1A [Source:HGNC Symbol;Acc:HGNC:29079]	protein_coding
ENSG00000004534.15	RBM6	2869.48	0.00274073	0.0733118	0.0373846	0.970178	0.998957	3	49940007	50100045	RNA binding motif protein 6 [Source:HGNC Symbol;Acc:HGNC:9903]	protein_coding
ENSG00000004660.15	CAMKK1	32.0849	0.113508	0.293452	0.386802	0.698903	0.908175	17	3860315	3894891	calcium/calmodulin dependent protein kinase kinase 1 [Source:HGNC Symbol;Acc:HGNC:1469]	protein_coding
ENSG00000004700.16	RECQL	892.975	-0.122481	0.127334	-0.961889	0.336105	0.695065	12	21468910	21501669	RecQ like helicase [Source:HGNC Symbol;Acc:HGNC:9948]	protein_coding
ENSG00000004766.17	VPS50	297.335	-0.256712	0.144215	-1.78007	0.0750653	0.317445	7	93232340	93361123	VPS50 subunit of EARP/GARPII complex [Source:HGNC Symbol;Acc:HGNC:25956]	protein_coding
ENSG00000004776.13	HSPB6	3.73314	-0.889427	1.00067	-0.888835	0.374092	NA	19	35754566	35758079	heat shock protein family B (small) member 6 [Source:HGNC Symbol;Acc:HGNC:26511]	protein_coding
ENSG00000004777.18	ARHGAP33	379.98	-0.680862	0.361266	-1.88466	0.0594762	0.273756	19	35774532	35788822	Rho GTPase activating protein 33 [Source:HGNC Symbol;Acc:HGNC:23085]	protein_coding
ENSG00000004779.10	NDUFAB1	1288.13	-0.0122368	0.0911785	-0.134207	0.893239	0.977951	16	23581014	23596316	NADH:ubiquinone oxidoreductase subunit AB1 [Source:HGNC Symbol;Acc:HGNC:7694]	protein_coding
ENSG00000004799.8	PDK4	0.115112	0	6.00631	0	1	NA	7	95583499	95596516	pyruvate dehydrogenase kinase 4 [Source:HGNC Symbol;Acc:HGNC:8812]	protein_coding
ENSG00000004809.14	SLC22A16	0.0383215	0	6.00631	0	1	NA	6	110424687	110476641	solute carrier family 22 member 16 [Source:HGNC Symbol;Acc:HGNC:20302]	protein_coding
ENSG00000004838.14	ZMYND10	16.9642	0.28713	0.69561	0.412774	0.679772	0.901902	3	50341110	50345732	zinc finger MYND-type containing 10 [Source:HGNC Symbol;Acc:HGNC:19412]	protein_coding
ENSG00000004846.16	ABCB5	3.96532	0.594043	1.13611	0.522875	0.601062	NA	7	20615207	20777038	ATP binding cassette subfamily B member 5 [Source:HGNC Symbol;Acc:HGNC:46]	protein_coding
ENSG00000004848.8	ARX	0.474607	4.31062	5.90758	0.729677	0.465588	NA	X	25003694	25016420	aristaless related homeobox [Source:HGNC Symbol;Acc:HGNC:18060]	protein_coding
ENSG00000004864.14	SLC25A13	445.16	1.08853	0.331361	3.28503	0.00101972	0.015487	7	96120220	96322147	solute carrier family 25 member 13 [Source:HGNC Symbol;Acc:HGNC:10983]	protein_coding
ENSG00000004866.22	ST7	539.351	0.237276	0.164422	1.44309	0.148995	0.47294	7	116953238	117230176	suppression of tumorigenicity 7 [Source:HGNC Symbol;Acc:HGNC:11351]	protein_coding
ENSG00000004897.12	CDC27	2762.62	0.0943447	0.0885412	1.06555	0.286629	0.648988	17	47117703	47189422	cell division cycle 27 [Source:HGNC Symbol;Acc:HGNC:1728]	protein_coding
ENSG00000004939.15	SLC4A1	6.68053	-0.350064	0.753828	-0.464382	0.642374	0.885311	17	44248390	44268141	solute carrier family 4 member 1 (Diego blood group) [Source:HGNC Symbol;Acc:HGNC:11027]	protein_coding
ENSG00000004948.16	CALCR	0.0747889	0	6.00631	0	1	NA	7	93424486	93574730	calcitonin receptor [Source:HGNC Symbol;Acc:HGNC:1440]	protein_coding
ENSG00000004961.15	HCCS	599.474	0.292137	0.0884183	3.30403	0.000953064	0.0146946	X	11111301	11123086	holocytochrome c synthase [Source:HGNC Symbol;Acc:HGNC:4837]	protein_coding
ENSG00000004975.12	DVL2	725.73	-0.047847	0.103061	-0.464259	0.642462	0.885311	17	7225342	7234517	dishevelled segment polarity protein 2 [Source:HGNC Symbol;Acc:HGNC:3086]	protein_coding
ENSG00000005001.10	PRSS22	0.0792781	0	6.00631	0	1	NA	16	2852730	2858170	serine protease 22 [Source:HGNC Symbol;Acc:HGNC:14368]	protein_coding
ENSG00000005007.13	UPF1	3807.86	0.0678664	0.0454295	1.49389	0.135206	0.44645	19	18831959	18868230	UPF1 RNA helicase and ATPase [Source:HGNC Symbol;Acc:HGNC:9962]	protein_coding
ENSG00000005020.13	SKAP2	799.815	0.0598124	0.202746	0.295012	0.767985	0.936332	7	26667068	26995239	src kinase associated phosphoprotein 2 [Source:HGNC Symbol;Acc:HGNC:15687]	protein_coding
ENSG00000005022.6	SLC25A5	7400.82	-0.291737	0.079946	-3.64917	0.00026309	0.00522937	X	119468422	119471396	solute carrier family 25 member 5 [Source:HGNC Symbol;Acc:HGNC:10991]	protein_coding
ENSG00000005059.16	MCUB	1475.96	0.233096	0.0875915	2.66117	0.00778689	0.0712717	4	109560209	109688719	mitochondrial calcium uniporter dominant negative subunit beta [Source:HGNC Symbol;Acc:HGNC:26076]	protein_coding
ENSG00000005073.6	HOXA11	0.226267	-0.443416	5.91947	-0.0749081	0.940288	NA	7	27181157	27185232	homeobox A11 [Source:HGNC Symbol;Acc:HGNC:5101]	protein_coding
ENSG00000005075.15	POLR2J	495.143	-0.0733126	0.103252	-0.710032	0.477684	0.798059	7	102473118	102478907	RNA polymerase II subunit J [Source:HGNC Symbol;Acc:HGNC:9197]	protein_coding
ENSG00000005100.13	DHX33	1880.84	-0.0206617	0.0633251	-0.32628	0.744213	0.92524	17	5440917	5468982	DEAH-box helicase 33 [Source:HGNC Symbol;Acc:HGNC:16718]	protein_coding
ENSG00000005102.14	MEOX1	50.2338	-0.170737	0.214705	-0.795214	0.426489	0.764389	17	43640389	43661922	mesenchyme homeobox 1 [Source:HGNC Symbol;Acc:HGNC:7013]	protein_coding
ENSG00000005108.16	THSD7A	5.24914	1.86995	1.37845	1.35657	0.174919	0.51487	7	11370365	11832198	thrombospondin type 1 domain containing 7A [Source:HGNC Symbol;Acc:HGNC:22207]	protein_coding
ENSG00000005156.12	LIG3	698.194	-0.25873	0.559614	-0.462336	0.643841	0.886173	17	34980512	35009743	DNA ligase 3 [Source:HGNC Symbol;Acc:HGNC:6600]	protein_coding
ENSG00000005175.10	RPAP3	1058.42	0.202371	0.10047	2.01423	0.0439849	0.228354	12	47661249	47706030	RNA polymerase II associated protein 3 [Source:HGNC Symbol;Acc:HGNC:26151]	protein_coding
ENSG00000005187.12	ACSM3	100.925	0.145738	0.312512	0.466343	0.64097	0.884834	16	20610243	20797581	acyl-CoA synthetase medium chain family member 3 [Source:HGNC Symbol;Acc:HGNC:10522]	protein_coding
ENSG00000005189.20	REXO5	156.592	-0.195898	0.240477	-0.81462	0.41529	0.755961	16	20806429	20849665	RNA exonuclease 5 [Source:HGNC Symbol;Acc:HGNC:24661]	protein_coding
ENSG00000005194.15	CIAPIN1	1180.41	-0.0822562	0.145989	-0.56344	0.573135	0.849076	16	57428187	57447420	cytokine induced apoptosis inhibitor 1 [Source:HGNC Symbol;Acc:HGNC:28050]	protein_coding
ENSG00000005206.17	SPPL2B	878.964	-0.135851	0.15876	-0.855697	0.392165	0.739231	19	2328615	2355095	signal peptide peptidase like 2B [Source:HGNC Symbol;Acc:HGNC:30627]	protein_coding
ENSG00000005238.20	FAM214B	74.1938	-0.270212	0.346955	-0.778808	0.436093	0.771286	9	35104112	35116341	family with sequence similarity 214 member B [Source:HGNC Symbol;Acc:HGNC:25666]	protein_coding
ENSG00000005243.10	COPZ2	4.1443	-1.47214	0.818039	-1.79959	0.0719248	NA	17	48026167	48038030	COPI coat complex subunit zeta 2 [Source:HGNC Symbol;Acc:HGNC:19356]	protein_coding
ENSG00000005249.13	PRKAR2B	4665.63	0.970182	0.351276	2.76188	0.00574702	0.0569588	7	107044705	107161811	protein kinase cAMP-dependent type II regulatory subunit beta [Source:HGNC Symbol;Acc:HGNC:9392]	protein_coding
ENSG00000005302.19	MSL3	948.995	0.455337	0.122381	3.72065	0.00019871	0.004186	X	11758159	11775772	MSL complex subunit 3 [Source:HGNC Symbol;Acc:HGNC:7370]	protein_coding
ENSG00000005339.15	CREBBP	1859.24	-0.155837	0.282813	-0.551025	0.581616	0.85627	16	3725054	3880713	CREB binding protein [Source:HGNC Symbol;Acc:HGNC:2348]	protein_coding
ENSG00000005379.17	TSPOAP1	165.817	-0.317154	0.284759	-1.11376	0.265382	0.629192	17	58301228	58328795	TSPO associated protein 1 [Source:HGNC Symbol;Acc:HGNC:16831]	protein_coding
ENSG00000005381.8	MPO	5.29245	0.113747	1.38027	0.0824091	0.934321	0.988815	17	58269855	58280935	myeloperoxidase [Source:HGNC Symbol;Acc:HGNC:7218]	protein_coding
ENSG00000005421.9	PON1	0.334118	0.961789	5.64307	0.170437	0.864666	NA	7	95297676	95324532	paraoxonase 1 [Source:HGNC Symbol;Acc:HGNC:9204]	protein_coding
ENSG00000005436.14	GCFC2	216.183	-0.0183478	0.234902	-0.0781085	0.937742	0.98987	2	75652000	75710985	GC-rich sequence DNA-binding factor 2 [Source:HGNC Symbol;Acc:HGNC:1317]	protein_coding
ENSG00000005448.17	WDR54	941.368	-0.411181	0.117263	-3.50649	0.000454056	0.00818583	2	74421678	74425755	WD repeat domain 54 [Source:HGNC Symbol;Acc:HGNC:25770]	protein_coding
ENSG00000005469.12	CROT	176.052	0.275149	0.141137	1.94952	0.0512331	0.251401	7	87345664	87399794	carnitine O-octanoyltransferase [Source:HGNC Symbol;Acc:HGNC:2366]	protein_coding
ENSG00000005471.19	ABCB4	478.842	1.73055	0.248103	6.9751	3.05654e-12	4.0565e-10	7	87401696	87480435	ATP binding cassette subfamily B member 4 [Source:HGNC Symbol;Acc:HGNC:45]	protein_coding
ENSG00000005483.21	KMT2E	1446.65	0.0327034	0.130731	0.250159	0.802465	0.950626	7	105014190	105115019	lysine methyltransferase 2E (inactive) [Source:HGNC Symbol;Acc:HGNC:18541]	protein_coding
ENSG00000005486.17	RHBDD2	426.841	0.444716	0.153414	2.8988	0.00374592	0.0415617	7	75842602	75888926	rhomboid domain containing 2 [Source:HGNC Symbol;Acc:HGNC:23082]	protein_coding
ENSG00000005513.10	SOX8	0.0684215	0	6.00631	0	1	NA	16	981770	986979	SRY-box transcription factor 8 [Source:HGNC Symbol;Acc:HGNC:11203]	protein_coding
ENSG00000005700.15	IBTK	1144.49	-0.231217	0.0755786	-3.05929	0.00221862	0.0279197	6	82169986	82247754	inhibitor of Bruton tyrosine kinase [Source:HGNC Symbol;Acc:HGNC:17853]	protein_coding
ENSG00000005801.18	ZNF195	549.568	0.104701	0.126941	0.824799	0.409486	0.752141	11	3339261	3379222	zinc finger protein 195 [Source:HGNC Symbol;Acc:HGNC:12986]	protein_coding
ENSG00000005810.18	MYCBP2	3021.8	-0.00636147	0.277066	-0.0229601	0.981682	1	13	77044657	77327094	MYC binding protein 2 [Source:HGNC Symbol;Acc:HGNC:23386]	protein_coding
ENSG00000005812.11	FBXL3	707.34	0.111135	0.0696204	1.59629	0.110423	0.398396	13	76992598	77027195	F-box and leucine rich repeat protein 3 [Source:HGNC Symbol;Acc:HGNC:13599]	protein_coding
ENSG00000005844.19	ITGAL	1597	-0.1351	0.167664	-0.805782	0.420369	0.759755	16	30472658	30523567	integrin subunit alpha L [Source:HGNC Symbol;Acc:HGNC:6148]	protein_coding
ENSG00000005882.12	PDK2	241.672	0.0276837	0.207154	0.133638	0.893689	0.977951	17	50094737	50112152	pyruvate dehydrogenase kinase 2 [Source:HGNC Symbol;Acc:HGNC:8810]	protein_coding
ENSG00000005884.18	ITGA3	80.7994	1.06757	0.439931	2.42669	0.0152375	0.112781	17	50055968	50090481	integrin subunit alpha 3 [Source:HGNC Symbol;Acc:HGNC:6139]	protein_coding
ENSG00000005889.16	ZFX	744.127	-0.421106	0.210597	-1.99958	0.0455454	0.233729	X	24149173	24216255	zinc finger protein X-linked [Source:HGNC Symbol;Acc:HGNC:12869]	protein_coding
ENSG00000005893.16	LAMP2	1606.71	0.0500226	0.0864454	0.578661	0.562818	0.843786	X	120426148	120469365	lysosomal associated membrane protein 2 [Source:HGNC Symbol;Acc:HGNC:6501]	protein_coding
ENSG00000005961.19	ITGA2B	6.56965	-1.46634	0.872836	-1.67997	0.092963	0.359527	17	44372180	44389649	integrin subunit alpha 2b [Source:HGNC Symbol;Acc:HGNC:6138]	protein_coding
ENSG00000005981.13	ASB4	1.74861	-1.40544	1.43038	-0.98256	0.325824	NA	7	95478444	95540233	ankyrin repeat and SOCS box containing 4 [Source:HGNC Symbol;Acc:HGNC:16009]	protein_coding
ENSG00000006007.12	GDE1	1282.46	0.152918	0.0803745	1.90256	0.0570974	0.267545	16	19501693	19522123	glycerophosphodiester phosphodiesterase 1 [Source:HGNC Symbol;Acc:HGNC:29644]	protein_coding
ENSG00000006015.18	REX1BD	239.029	0.030997	0.168165	0.184325	0.853759	0.967817	19	18588685	18592337	required for excision 1-B domain containing [Source:HGNC Symbol;Acc:HGNC:26098]	protein_coding
ENSG00000006016.11	CRLF1	8.33067	-0.600851	1.58167	-0.379884	0.704032	0.910425	19	18572220	18607741	cytokine receptor like factor 1 [Source:HGNC Symbol;Acc:HGNC:2364]	protein_coding
ENSG00000006025.12	OSBPL7	342.619	-0.174121	0.264504	-0.658293	0.51035	0.816162	17	47807372	47821834	oxysterol binding protein like 7 [Source:HGNC Symbol;Acc:HGNC:16387]	protein_coding
ENSG00000006042.12	TMEM98	3.63897	2.69695	1.27466	2.11582	0.0343599	NA	17	32927910	32945106	transmembrane protein 98 [Source:HGNC Symbol;Acc:HGNC:24529]	protein_coding
ENSG00000006047.13	YBX2	0.233636	2.35098	5.96991	0.393805	0.693725	NA	17	7288263	7294639	Y-box binding protein 2 [Source:HGNC Symbol;Acc:HGNC:17948]	protein_coding
ENSG00000006059.4	KRT33A	0.401082	0	5.44045	0	1	NA	17	41346092	41350828	keratin 33A [Source:HGNC Symbol;Acc:HGNC:6450]	protein_coding
ENSG00000006062.18	MAP3K14	518.271	-0.229271	0.0883328	-2.59554	0.00944422	0.0805912	17	45263119	45317029	mitogen-activated protein kinase kinase kinase 14 [Source:HGNC Symbol;Acc:HGNC:6853]	protein_coding
ENSG00000006071.15	ABCC8	2.30239	-0.458553	1.67983	-0.272976	0.784872	NA	11	17392498	17476879	ATP binding cassette subfamily C member 8 [Source:HGNC Symbol;Acc:HGNC:59]	protein_coding
ENSG00000006116.4	CACNG3	0.148883	-0.811544	6.00631	-0.135115	0.892521	NA	16	24256335	24362412	calcium voltage-gated channel auxiliary subunit gamma 3 [Source:HGNC Symbol;Acc:HGNC:1407]	protein_coding
ENSG00000006118.15	TMEM132A	13.6489	0.205461	0.886876	0.231669	0.816795	0.957758	11	60924460	60937159	transmembrane protein 132A [Source:HGNC Symbol;Acc:HGNC:31092]	protein_coding
ENSG00000006125.18	AP2B1	2601.98	0.234834	0.108273	2.1689	0.0300904	0.176663	17	35578046	35726413	adaptor related protein complex 2 subunit beta 1 [Source:HGNC Symbol;Acc:HGNC:563]	protein_coding
ENSG00000006128.12	TAC1	0.0301464	0	6.00631	0	1	NA	7	97732084	97740472	tachykinin precursor 1 [Source:HGNC Symbol;Acc:HGNC:11517]	protein_coding
ENSG00000006194.10	ZNF263	728.722	-0.0091998	0.124828	-0.0737001	0.941249	0.991112	16	3263800	3301401	zinc finger protein 263 [Source:HGNC Symbol;Acc:HGNC:13056]	protein_coding
ENSG00000006210.7	CX3CL1	4.66323	-0.398699	0.84473	-0.471983	0.636939	NA	16	57372477	57385044	C-X3-C motif chemokine ligand 1 [Source:HGNC Symbol;Acc:HGNC:10647]	protein_coding
ENSG00000006282.21	SPATA20	310.199	-0.0404647	0.179815	-0.225035	0.821952	0.959872	17	50543058	50555852	spermatogenesis associated 20 [Source:HGNC Symbol;Acc:HGNC:26125]	protein_coding
ENSG00000006283.18	CACNA1G	3.94471	1.31477	1.35441	0.970735	0.33168	NA	17	50560715	50627474	calcium voltage-gated channel subunit alpha1 G [Source:HGNC Symbol;Acc:HGNC:1394]	protein_coding
ENSG00000006327.14	TNFRSF12A	15.6736	-1.11361	0.834388	-1.33465	0.181992	0.526098	16	3018445	3022383	TNF receptor superfamily member 12A [Source:HGNC Symbol;Acc:HGNC:18152]	protein_coding
ENSG00000006377.11	DLX6	0.0823806	0	6.00631	0	1	NA	7	97005553	97011040	distal-less homeobox 6 [Source:HGNC Symbol;Acc:HGNC:2919]	protein_coding
ENSG00000006432.16	MAP3K9	226.411	0.0644951	0.211132	0.305474	0.760005	0.932937	14	70722526	70809534	mitogen-activated protein kinase kinase kinase 9 [Source:HGNC Symbol;Acc:HGNC:6861]	protein_coding
ENSG00000006451.8	RALA	753.236	-0.135252	0.162578	-0.831923	0.405452	0.749199	7	39623565	39708120	RAS like proto-oncogene A [Source:HGNC Symbol;Acc:HGNC:9839]	protein_coding
ENSG00000006453.14	BAIAP2L1	186.276	-0.0227084	0.161126	-0.140936	0.887921	0.977551	7	98291650	98401090	BAR/IMD domain containing adaptor protein 2 like 1 [Source:HGNC Symbol;Acc:HGNC:21649]	protein_coding
ENSG00000006459.11	KDM7A	207.392	0.614896	0.423082	1.45337	0.146121	0.467725	7	140084746	140176983	lysine demethylase 7A [Source:HGNC Symbol;Acc:HGNC:22224]	protein_coding
ENSG00000006468.14	ETV1	58.2496	0.51491	0.217699	2.36524	0.0180185	0.124899	7	13891229	13991425	ETS variant transcription factor 1 [Source:HGNC Symbol;Acc:HGNC:3490]	protein_coding
ENSG00000006530.18	AGK	478.503	0.0366871	0.12291	0.298487	0.765332	0.935345	7	141551278	141655244	acylglycerol kinase [Source:HGNC Symbol;Acc:HGNC:21869]	protein_coding
ENSG00000006534.16	ALDH3B1	11.9095	1.87074	0.786385	2.37891	0.017364	0.122029	11	68008578	68029282	aldehyde dehydrogenase 3 family member B1 [Source:HGNC Symbol;Acc:HGNC:410]	protein_coding
ENSG00000006555.11	TTC22	6.54005	-0.101128	0.630638	-0.160358	0.872599	0.973843	1	54779712	54801323	tetratricopeptide repeat domain 22 [Source:HGNC Symbol;Acc:HGNC:26067]	protein_coding
ENSG00000006576.16	PHTF2	1206.18	-0.37441	0.151617	-2.46945	0.0135322	0.103336	7	77798792	77957503	putative homeodomain transcription factor 2 [Source:HGNC Symbol;Acc:HGNC:13411]	protein_coding
ENSG00000006606.9	CCL26	0.0301464	0	6.00631	0	1	NA	7	75769533	75789896	C-C motif chemokine ligand 26 [Source:HGNC Symbol;Acc:HGNC:10625]	protein_coding
ENSG00000006607.14	FARP2	668.727	0.0242955	0.16538	0.146907	0.883205	0.97645	2	241356285	241494841	FERM, ARH/RhoGEF and pleckstrin domain protein 2 [Source:HGNC Symbol;Acc:HGNC:16460]	protein_coding
ENSG00000006611.17	USH1C	0	NA	NA	NA	NA	NA	11	17493895	17544416	USH1 protein network component harmonin [Source:HGNC Symbol;Acc:HGNC:12597]	protein_coding
ENSG00000006625.18	GGCT	983.721	-0.225894	0.0745852	-3.02867	0.00245633	0.0300988	7	30496621	30504841	gamma-glutamylcyclotransferase [Source:HGNC Symbol;Acc:HGNC:21705]	protein_coding
ENSG00000006634.8	DBF4	1826.48	-0.247748	0.105087	-2.35755	0.0183959	0.127004	7	87876216	87909553	DBF4 zinc finger [Source:HGNC Symbol;Acc:HGNC:17364]	protein_coding
ENSG00000006638.13	TBXA2R	21.5832	-0.608151	0.421272	-1.44361	0.14885	0.472687	19	3594507	3606875	thromboxane A2 receptor [Source:HGNC Symbol;Acc:HGNC:11608]	protein_coding
ENSG00000006652.15	IFRD1	544.857	0.316231	0.129668	2.43878	0.0147371	0.110021	7	112422887	112481017	interferon related developmental regulator 1 [Source:HGNC Symbol;Acc:HGNC:5456]	protein_coding
ENSG00000006659.13	LGALS14	2.80955	-1.03098	2.1228	-0.485668	0.627203	NA	19	39704481	39709444	galectin 14 [Source:HGNC Symbol;Acc:HGNC:30054]	protein_coding
ENSG00000006695.12	COX10	531.69	0.00649522	0.106107	0.061214	0.951189	0.993618	17	14069490	14231736	cytochrome c oxidase assembly factor heme A:farnesyltransferase COX10 [Source:HGNC Symbol;Acc:HGNC:2260]	protein_coding
ENSG00000006704.11	GTF2IRD1	429.15	0.26976	0.286196	0.942571	0.345901	0.703962	7	74453790	74602605	GTF2I repeat domain containing 1 [Source:HGNC Symbol;Acc:HGNC:4661]	protein_coding
ENSG00000006712.15	PAF1	1146.86	0.0128909	0.074904	0.1721	0.863359	0.971734	19	39385629	39391154	PAF1 homolog, Paf1/RNA polymerase II complex component [Source:HGNC Symbol;Acc:HGNC:25459]	protein_coding
ENSG00000006715.16	VPS41	671.907	-0.0511428	0.128773	-0.397155	0.691253	0.905351	7	38722974	38932394	VPS41 subunit of HOPS complex [Source:HGNC Symbol;Acc:HGNC:12713]	protein_coding
ENSG00000006740.17	ARHGAP44	249.109	-0.869131	0.14405	-6.03353	1.60413e-09	1.33058e-07	17	12789498	12991643	Rho GTPase activating protein 44 [Source:HGNC Symbol;Acc:HGNC:29096]	protein_coding
ENSG00000006744.19	ELAC2	1972.63	-0.349524	0.105497	-3.31313	0.000922592	0.0143789	17	12991612	13018065	elaC ribonuclease Z 2 [Source:HGNC Symbol;Acc:HGNC:14198]	protein_coding
ENSG00000006747.15	SCIN	38.1965	0.339882	0.308771	1.10076	0.271002	0.635877	7	12570577	12660182	scinderin [Source:HGNC Symbol;Acc:HGNC:21695]	protein_coding
ENSG00000006756.16	ARSD	2.72164	0.249685	1.0651	0.234423	0.814657	NA	X	2903972	2929349	arylsulfatase D [Source:HGNC Symbol;Acc:HGNC:717]	protein_coding
ENSG00000006757.12	PNPLA4	186.437	-0.213703	0.174646	-1.22364	0.22109	0.579002	X	7898247	7927739	patatin like phospholipase domain containing 4 [Source:HGNC Symbol;Acc:HGNC:24887]	protein_coding
ENSG00000006788.14	MYH13	0.433378	0	5.40175	0	1	NA	17	10300865	10373130	myosin heavy chain 13 [Source:HGNC Symbol;Acc:HGNC:7571]	protein_coding
ENSG00000006831.10	ADIPOR2	2271.88	-0.263348	0.120524	-2.18503	0.0288863	0.171607	12	1688574	1788674	adiponectin receptor 2 [Source:HGNC Symbol;Acc:HGNC:24041]	protein_coding
ENSG00000006837.12	CDKL3	45.1476	0.62965	0.293394	2.14609	0.031866	0.184059	5	134286350	134371047	cyclin dependent kinase like 3 [Source:HGNC Symbol;Acc:HGNC:15483]	protein_coding
ENSG00000007001.13	UPP2	0.103852	1.4029	6.00631	0.233571	0.815318	NA	2	157876702	158136154	uridine phosphorylase 2 [Source:HGNC Symbol;Acc:HGNC:23061]	protein_coding
ENSG00000007038.11	PRSS21	0.0414465	0	6.00631	0	1	NA	16	2817180	2826304	serine protease 21 [Source:HGNC Symbol;Acc:HGNC:9485]	protein_coding
ENSG00000007047.15	MARK4	549.287	-0.0221154	0.120288	-0.183854	0.854128	0.967817	19	45079288	45305284	microtubule affinity regulating kinase 4 [Source:HGNC Symbol;Acc:HGNC:13538]	protein_coding
[truncated: 60,067 more rows]

## Sheet: RNAseq_GM12878_EBV
EBV gene	baseMean	log2FoldChange	lfcSE	stat	pvalue	padj
[truncated: 164 more rows]
